# Supplementary material for: Recalibration of the Limiting Antigen Avidity EIA to Determine Mean Duration of Recent Infection in Divergent HIV-1 Subtypes
Source: PLoS One. 2015 Feb 24;10(2):e0114947. doi: 10.1371/journal.pone.0114947 (PMC4339840; doi:10.1371/journal.pone.0114947)
Supplement: S1 Table — Mean ODn of two independent runs was used for this analysis. (XLSX) [file pone.0114947.s001.xlsx]

## Sheet: Panel Summary
		Summary of CDC Results from Seroconversion Panels Tested on the LAg Avidity EIA
					Optimal SC Panels		Non-Optimal SC Panels
		Study	Origin	Subtype	# Panels (N)	# Specimens (n)	# Panels (N)	# Specimens (n)
		SC Panels +SIPP	Amsterdam/ Trinidad/US	B	40	247	5	37
		BMA SC Panels	Thailand	Thai B	21	361	4	59
		SC Panels	Ethiopia	C	9	48	14	95
		SC Panels	China	C	24	135	12	54
		SC Panels	Kenya	A/D	10	28	24	53
		BMA SC Panels	Thailand	Thai AE	72	1257	25	363
				TOTAL =	176	2076	84	661

## Sheet: AM -TT-SIPP  B
	Study:			SC Panels
	Origin:			Amsterdam/ Trinidad/US SIPP
	Subtype:			B
	Total Panels (N)/Specimens (n):			N=40, n=247
	SC Panel #	Study ID#	Days Since SC	LAg ODn	Subtype
	1-AM-B	H 0026-07	45.5	0.357282	B
	1-AM-B	H 0026-10	136.5	1.63127	B
	1-AM-B	H 0026-11	227.5	3.51844	B
	1-AM-B	H 0026-12	318.5	4.39927	B
	2-AM-B	H 0036-22	77.5	1.23435	B
	2-AM-B	H 0036-26	162.5	2.09874	B
	2-AM-B	H 0036-27	258.5	2.52478	B
	2-AM-B	H 0036-28	351.5	4.27842	B
	3-AM-B	H 0039-13	51	2.67693	B
	3-AM-B	H 0039-16	142	4.53155	B
	3-AM-B	H 0039-17	233	5.47537	B
	3-AM-B	H 0039-18	342	5.68413	B
	4-AM-B	H 0169-04	46	0.265099	B
	4-AM-B	H 0169-07	136	1.92341	B
	4-AM-B	H 0169-08	234	2.90703	B
	4-AM-B	H 0169-09	318	4.19975	B
	5-AM-B	H 0207-07	43.5	0.317002	B
	5-AM-B	H 0207-10	117.5	1.38405	B
	5-AM-B	H 0207-11	218.5	2.81537	B
	5-AM-B	H 0207-12	316.5	4.54134	B
	6-AM-B	H 0272-19	84.5	0.448894	B
	6-AM-B	H 0272-22	187.5	3.63564	B
	6-AM-B	H 0272-23	273.5	3.82194	B
	6-AM-B	H 0272-24	362.5	4.43819	B
	7-AM-B	H 0341-03	45.5	0.406375	B
	7-AM-B	H 0341-07	234.5	4.65195	B
	7-AM-B	H 0341-08	336.5	4.80585	B
	8-AM-B	H 0371-13	38	0.438129	B
	8-AM-B	H 0371-14	145	1.97869	B
	8-AM-B	H 0371-15	227	2.39365	B
	8-AM-B	H 0371-16	318	3.75676	B
	9-AM-B	H 0458-03	44.5	0.121892	B
	9-AM-B	H 0458-04	124.5	0.549582	B
	9-AM-B	H 0458-07	230.5	3.73297	B
	9-AM-B	H 0458-08	317.5	4.76324	B
	10-AM-B	H 0491-05	49	0.257605	B
	10-AM-B	H 0491-07	155	0.769882	B
	10-AM-B	H 0491-09	231	1.75815	B
	10-AM-B	H 0491-10	322	3.29323	B
	11-AM-B	H 0511-04	51.5	0.343573	B
	11-AM-B	H 0511-07	143.5	1.09819	B
	11-AM-B	H 0511-08	217.5	2.20695	B
	11-AM-B	H 0511-09	350.5	3.96506	B
	12-AM-B	H 0523-22	89.5	0.165769	B
	12-AM-B	H 0523-25	186.5	2.52426	B
	12-AM-B	H 0523-26	274.5	4.18396	B
	12-AM-B	H 0523-27	375.5	5.28649	B
	13-AM-B	H 0545-15	56	0.934489	B
	13-AM-B	H 0545-18	126	2.23906	B
	13-AM-B	H 0545-19	219	3.38071	B
	13-AM-B	H 0545-20	308	4.43578	B
	15-AM-B	H 0569-04	49	0.254098	B
	15-AM-B	H 0569-07	141	3.2623	B
	15-AM-B	H 0569-08	214	5.3668	B
	15-AM-B	H 0569-09	301	6.05738	B
	16-AM-B	H 0571-05	45.5	0.138984	B
	16-AM-B	H 0571-06	143.5	3.67695	B
	16-AM-B	H 0571-09	235.5	4.29004	B
	16-AM-B	H 0571-10	325.5	4.91134	B
	17-AM-B	H 0576-19	92.5	1.84075	B
	17-AM-B	H 0576-22	186.5	3.22031	B
	17-AM-B	H 0576-23	285.5	3.27511	B
	17-AM-B	H 0576-24	389.5	3.26619	B
	18-AM-B	H 0663-02	49.5	1.32473	B
	18-AM-B	H 0663-05	151.5	3.51928	B
	18-AM-B	H 0663-06	260.5	5.25526	B
	18-AM-B	H 0663-07	329.5	5.48662	B
	19-AM-B	H 1047-06	45.5	0.694916	B
	19-AM-B	H 1047-09	138.5	2.24546	B
	19-AM-B	H 1047-10	227.5	3.9092	B
	19-AM-B	H 1047-11	319.5	4.90207	B
	20-AM-B	H 1091-17	87	1.02927	B
	20-AM-B	H 1091-20	156	1.9909	B
	20-AM-B	H 1091-22	319	4.7299	B
	20-AM-B	H 1091-23	403	5.22475	B
	21-AM-B	H 1113-17	91.5	1.37295	B
	21-AM-B	H 1113-21	198.5	2.79508	B
	21-AM-B	H 1113-22	289.5	4.91393	B
	21-AM-B	H 1113-23	380.5	6.42828	B
	22-AM-B	H 1135-03	46.5	0.250041	B
	22-AM-B	H 1135-06	114.5	0.831715	B
	22-AM-B	H 1135-07	205.5	2.72415	B
	22-AM-B	H 1135-08	303.5	3.73768	B
	23-AM-B	H 1160-09	41.5	0.12118	B
	23-AM-B	H 1160-11	135.5	0.422131	B
	23-AM-B	H 1160-12	226.5	1.10749	B
	23-AM-B	H 1160-13	331.5	2.41778	B
	24-AM-B	H 1186-07	44.5	0.159888	B
	24-AM-B	H 1186-10	135.5	2.16798	B
	24-AM-B	H 1186-11	224.5	3.89263	B
	24-AM-B	H 1186-12	315.5	4.88304	B
	1-TT-B	TT27	33	0.293217	B
	1-TT-B	TT27	47	0.541572	B
	1-TT-B	TT27	110	2.63873	B
	1-TT-B	TT27	138	4.38386	B
	1-TT-B	TT27	166	5.09846
	1-TT-B	TT27	222	6.32555
	2-TT-B	TT28	3	0.271114	B
	2-TT-B	TT28	9	0.466293	B
	2-TT-B	TT28	16	0.677808	B
	2-TT-B	TT28	30	0.854418	B
	2-TT-B	TT28	114	2.68034
	3-TT-B	TT29	12	0.191411	B
	3-TT-B	TT29	20	0.191886	B
	3-TT-B	TT29	26	0.160642	B
	3-TT-B	TT29	34	0.175613	B
	3-TT-B	TT29	41	0.208685	B
	3-TT-B	TT29	48	0.197956	B
	3-TT-B	TT29	89	0.373511	B
	3-TT-B	TT29	118	0.551809	B
	3-TT-B	TT29	146	0.499312	B
	3-TT-B	TT29	180	0.631306	B
	3-TT-B	TT29	210	0.759234	B
	3-TT-B	TT29	238	0.862287	B
	3-TT-B	TT29	321	1.13391	B
	4-TT-B	TT31	5	0.20715	B
	4-TT-B	TT31	12	0.182452	B
	4-TT-B	TT31	18	0.226253	B
	4-TT-B	TT31	25	0.293046	B
	4-TT-B	TT31	32	0.388014	B
	4-TT-B	TT31	40	0.431463	B
	4-TT-B	TT31	46	0.647221	B
	4-TT-B	TT31	68	1.30475	B
	4-TT-B	TT31	95	2.10644	B
	4-TT-B	TT31	123	2.37131	B
	4-TT-B	TT31	151	2.54144	B
	4-TT-B	TT31	188	3.35898	B
	4-TT-B	TT31	216	4.11795	B
	4-TT-B	TT31	389	5.98833	B
	5-TT-B	TT34	13	0.195366	B
	5-TT-B	TT34	20	0.297641	B
	5-TT-B	TT34	26	0.469715	B
	5-TT-B	TT34	40	0.859546	B
	5-TT-B	TT34	47	1.42836	B
	5-TT-B	TT34	84	5.21691	B
	5-TT-B	TT34	112	6.69014	B
	5-TT-B	TT34	250	7.58815	B
	5-TT-B	TT34	335	7.65334	B
	6-TT-B	TT35	4	0.196954	B
	6-TT-B	TT35	11	0.217117	B
	6-TT-B	TT35	19	0.289982	B
	6-TT-B	TT35	26	0.461529	B
	6-TT-B	TT35	33	0.576184	B
	6-TT-B	TT35	40	0.688074	B
	6-TT-B	TT35	103	1.07096	B
	6-TT-B	TT35	131	1.29274	B
	6-TT-B	TT35	304	3.59331	B
	6-TT-B	TT35	395	3.73188	B
	7-TT-B	TT37	0	0.209016	B
	7-TT-B	TT37	7	0.428279	B
	7-TT-B	TT37	11	0.401639	B
	7-TT-B	TT37	22	1.44262	B
	7-TT-B	TT37	29	1.61885	B
	7-TT-B	TT37	35	2.04303	B
	7-TT-B	TT37	76	3.10041	B
	7-TT-B	TT37	83	3.23156	B
	7-TT-B	TT37	111	3.61066	B
	7-TT-B	TT37	139	4.27049	B
	7-TT-B	TT37	167	4.7582	B
	7-TT-B	TT37	197	5.57582	B
	7-TT-B	TT37	218	5.58607	B
	7-TT-B	TT37	342	7.28689	B
SIPP	1-US-B	SC001010	36	0.287744	B
	1-US-B	SC001020	64	0.598246	B
	1-US-B	SC001030	92	0.865488	B
	1-US-B	SC001040	120	1.02326	B
	1-US-B	SC001050	148	1.27995	B
	1-US-B	SC001060	176	1.51041	B
	1-US-B	SC001070	210	1.66255	B
	1-US-B	SC001080	295	1.71572	B
	1-US-B	SC001090	386	2.12925	B
	1-US-B	SC001100	479	2.1154	B
	1-US-B	SC001110	1002	2.02706	B
	2-US-B	SC004020	153	0.424825	B
	2-US-B	SC004030	181	1.76888	B
	2-US-B	SC004040	216	2.3539	B
	2-US-B	SC004050	244	2.77944	B
	2-US-B	SC004060	273	2.74021	B
	2-US-B	SC004070	307	2.85172	B
	2-US-B	SC004080	463	2.71718	B
	2-US-B	SC004090	489	2.74186	B
	3-US-B	SC005010	38.5	0.550392	B
	3-US-B	SC005020	61.5	0.604368	B
	3-US-B	SC005030	89.5	1.37589	B
	3-US-B	SC005040	117.5	1.77212	B
	3-US-B	SC005050	156.5	2.1596	B
	3-US-B	SC005060	185.5	2.33536	B
	3-US-B	SC005070	223.5	2.73827	B
	3-US-B	SC005080	310.5	3.3154	B
	3-US-B	SC005090	396.5	3.80361	B
	4-US-B	SC018010	92.5	0.893201	B
	4-US-B	SC018020	116.5	1.0468	B
	4-US-B	SC018030	141.5	1.46468	B
	4-US-B	SC018040	179.5	2.20666	B
	4-US-B	SC018050	200.5	2.30578	B
	5-US-B	SC020010	10.5	0.226409	B
	5-US-B	SC020020	49.5	0.861345	B
	5-US-B	SC020030	73.5	1.20553	B
	5-US-B	SC020040	111.5	1.6101	B
	5-US-B	SC020050	129.5	2.02329	B
	5-US-B	SC020060	171.5	3.05114	B
	5-US-B	SC020070	194.5	3.2444	B
	5-US-B	SC020080	256.5	3.94305	B
	5-US-B	SC020090	298.5	3.98035	B
	5-US-B	SC020100	340.5	4.13056	B
	6-US-B	SC022010	5.5	0.148927	B
	6-US-B	SC022020	36.5	0.188011	B
	6-US-B	SC022030	61.5	0.346502	B
	6-US-B	SC022040	90.5	0.353365	B
	6-US-B	SC022050	124.5	0.742711	B
	6-US-B	SC022060	151.5	0.897699	B
	6-US-B	SC022070	181.5	1.22977	B
	6-US-B	SC022080	216.5	1.35799	B
	6-US-B	SC022090	243.5	1.54046	B
	6-US-B	SC022100	270.5	1.3753	B
	6-US-B	SC022110	446.5	2.26362	B
	6-US-B	SC022120	610.5	2.65586	B
	7-US-B	SC023010	28	1.13592	B
	7-US-B	SC023020	125	1.07831	B
	7-US-B	SC023030	157	1.08827	B
	7-US-B	SC023050	210	1.3579	B
	7-US-B	SC023060	249	1.857	B
	7-US-B	SC023070	277	1.94011	B
	7-US-B	SC023080	293	2.04159	B
	7-US-B	SC023090	306	2.2165	B
	7-US-B	SC023100	524	1.93836	B
	7-US-B	SC023110	557	1.89083	B
	7-US-B	SC023120	644	2.15741	B
	8-US-B	SC024020	56.5	0.319352	B
	8-US-B	SC024030	96.5	0.928181	B
	8-US-B	SC024040	124.5	1.71632	B
	8-US-B	SC024050	166.5	2.32742	B
	8-US-B	SC024060	186.5	2.68396	B
	8-US-B	SC024070	214.5	2.73873	B
	8-US-B	SC024080	230.5	2.70489	B
	8-US-B	SC024090	243.5	2.79338	B
	8-US-B	SC024100	257.5	2.72941	B
	8-US-B	SC024110	410.5	2.87826	B
	8-US-B	SC024120	580.5	3.47135	B
	9-US-B	SC025010	61.5	0.196373	B
	9-US-B	SC025020	91.5	1.19456	B
	9-US-B	SC025030	126.5	1.63601	B
	9-US-B	SC025040	154.5	2.22706	B
	9-US-B	SC025050	196.5	2.78323	B
	9-US-B	SC025060	216.5	2.84346	B
	9-US-B	SC025070	232.5	2.87794	B
	9-US-B	SC025080	245.5	2.87293	B

## Sheet: Ethiopia C
	Study:			SC Panels
	Origin:			Ethiopia
	Subtype:			C
	Total Panels (N)/Specimens (n):			N=9, n=48
	SC Panel #	Study ID#	Days Since SC	LAg ODn	Subtype
	1-ET-C	04898	101.5	2.86696	C
	1-ET-C	05922	302.5	4.08282	C
	1-ET-C	07100	533.5	4.415	C
	1-ET-C	07400	715.5	6.0923	C
	1-ET-C	07803	897.5	6.60285	C
	1-ET-C	C7103	912.5	6.25919	C
	1-ET-C	C7903	1096.5	6.58646	C
	2-ET-C	04353	125.5	3.18483	C
	2-ET-C	05376	321.5	4.36541	C
	2-ET-C	06380	516.5	5.54808	C
	2-ET-C	07200	719.5	5.48486	C
	2-ET-C	07577	916.5	6.205	C
	2-ET-C	C7679	1118.5	6.77869	C
	3-ET-C	07262	91.5	0.810716	C
	3-ET-C	07306	110.5	0.811802	C
	3-ET-C	07604	270.5	1.76497	C
	3-ET-C	C7625	452.5	3.89139	C
	4-ET-C	07080	94.5	1.32971	C
	4-ET-C	07129	121.5	1.28061	C
	4-ET-C	07391	486.5	4.13658	C
	4-ET-C	C7168	492.5	5.62635	C
	4-ET-C	C7909	672.5	5.99357	C
	5-ET-C	02445	171.5	2.57591	C
	5-ET-C	03298	572.5	6.09707	C
	5-ET-C	04293	767.5	6.83324	C
	5-ET-C	05334	976.5	6.96307	C
	5-ET-C	06283	1164.5	6.90084	C
	5-ET-C	07151	1347.5	7.2592	C
	5-ET-C	07489	1531.5	7.2592	C
	5-ET-C	C7790	1797.5	7.2592	C
	6-ET-C	03725	94.5	1.03764	C
	6-ET-C	04871	299.5	1.75063	C
	6-ET-C	05934	508.5	2.85282	C
	6-ET-C	06906	691.5	2.78668	C
	6-ET-C	07569	992.5	3.8929	C
	6-ET-C	C7886	1292.5	4.53645	C
	7-ET-C	07490	92.5	2.43123	C
	7-ET-C	C7305	285.5	4.77689	C
	7-ET-C	C7973	469.5	5.39662	C
	8-ET-C	04469	116	0.728566	C
	8-ET-C	05983	409	5.74822	C
	8-ET-C	07046	611	5.79391	C
	8-ET-C	07375	794	5.92568	C
	8-ET-C	07764	981	5.73354	C
	8-ET-C	07783	989	5.50449	C
	9-ET-C	C4431	98.5	0.13328	C
	9-ET-C	07250	288.5	3.71144	C
	9-ET-C	07717	534.5	5.78328	C

## Sheet: China C
	Study:			SC Panels
	Origin:			China
	Subtype:			C
	Total Panels (N)/Specimens (n):			N=24, n=135
	SC Panel #	Study ID#	Days Since SC	LAg ODn	Subtype
	1-CH-C	YA-64	96.5	0.813411	C
	1-CH-C	YA-64	165.5	1.02915	C
	2-CH-C	YM-1788-6	32	0.074184	C
	2-CH-C	YM-1788-6	43	0.146884	C
	2-CH-C	YM-1788-6	65	0.310345	C
	2-CH-C	YM-1788-6	91	1.4335	C
	3-CH-C	YA-92	34	0.275862	C
	3-CH-C	YA-92	41	0.344828	C
	3-CH-C	YA-92	52	0.553366	C
	3-CH-C	YA-92	69	1.14286	C
	3-CH-C	YA-92	97	1.27258	C
	4-CH-C	YA-94	68.5	1.3202	C
	4-CH-C	YA-94	79.5	1.82594	C
	4-CH-C	YA-94	104.5	2.55507	C
	5-CH-C	YA-102	51.5	0.631988	C
	5-CH-C	YA-102	67.5	1.35093	C
	5-CH-C	YA-102	79.5	2.18116	C
	5-CH-C	YA-102	108.5	2.41594	C
	6-CH-C	YM-127-11	28.5	0.315217	C
	6-CH-C	YM-127-11	43.5	0.437888	C
	6-CH-C	YM-127-11	56.5	0.708075	C
	6-CH-C	YM-127-11	76.5	0.967391	C
	7-CH-C	YM-2640-3	35	0.147673	C
	7-CH-C	YM-2640-3	43	0.202247	C
	7-CH-C	YM-2640-3	50	0.23435	C
	7-CH-C	YM-2640-3	63	0.754414	C
	7-CH-C	YM-2640-3	84	1.80257	C
	8-CH-C	YA-84	93.5	1.09149	C
	8-CH-C	YA-84	105.5	1.23114	C
	8-CH-C	YA-84	135.5	1.44141	C
	9-CH-C	YA-86	97.5	0.608347	C
	9-CH-C	YA-86	111.5	0.747994	C
	9-CH-C	YA-86	135.5	0.892456	C
	9-CH-C	YA-86	217.5	1.00963	C
	10-CH-C	YM-1781-6	31	0.375602	C
	10-CH-C	YM-1781-6	36	0.460674	C
	10-CH-C	YM-1781-6	43	0.5939	C
	10-CH-C	YM-1781-6	57	1.1252	C
	10-CH-C	YM-1781-6	86	2.17799	C
	10-CH-C	YM-1781-6	120	2.75405	C
	11-CH-C	YA-79	74	1.07703	C
	11-CH-C	YA-79	100	1.337	C
	11-CH-C	YA-79	156	2.73463	C
	11-CH-C	YA-79	233	2.9644	C
	12-CH-C	YA-72	92.5	0.193501	C
	12-CH-C	YA-72	105.5	0.568685	C
	12-CH-C	YA-72	121.5	0.286107	C
	12-CH-C	YA-72	156.5	1.23338	C
	12-CH-C	YA-72	232.5	2.18608	C
	12-CH-C	YA-72	244.5	2.26699	C
	13-CH-C	YM-2296-2	27.5	0.197932	C
	13-CH-C	YM-2296-2	30.5	0.140325	C
	13-CH-C	YM-2296-2	37.5	0.220089	C
	13-CH-C	YM-2296-2	48.5	0.401651	C
	13-CH-C	YM-2296-2	85.5	0.771664	C
	13-CH-C	YM-2296-2	128.5	0.94773	C
	14-CH-C	YA-1	10.5	0.168276	C
	14-CH-C	YA-1	17.5	0.173793	C
	14-CH-C	YA-1	31.5	0.157241	C
	14-CH-C	YA-1	47.5	0.230345	C
	14-CH-C	YA-1	60.5	0.372414	C
	14-CH-C	YA-1	73.5	0.518621	C
	14-CH-C	YA-1	115.5	0.968276	C
	14-CH-C	YA-1	291.5	3.01241	C
	14-CH-C	YA-1	592.5	3.58345	C
	14-CH-C	YA-1	676.5	3.76	C
	15-CH-C	YA-6	10.5	0.104746	C
	15-CH-C	YA-6	18.5	0.121113	C
	15-CH-C	YA-6	31.5	0.194763	C
	15-CH-C	YA-6	44.5	0.225859	C
	15-CH-C	YA-6	73.5	0.494272	C
	15-CH-C	YA-6	270.5	3.16167	C
	15-CH-C	YA-6	556.5	3.19	C
	15-CH-C	YA-6	639.5	3.785	C
	16-CH-C	YA-37	7.5	0.096519	C
	16-CH-C	YA-37	13.5	0.0917722	C
	16-CH-C	YA-37	23.5	0.117089	C
	16-CH-C	YA-37	55.5	0.246835	C
	16-CH-C	YA-37	411.5	1.2943	C
	17-CH-C	09533124VCT0229	50.5	0.657333	C
	17-CH-C	09533124VCT0229	142.5	1.40933	C
	17-CH-C	09533124VCT0229	224.5	2.05052	C
	17-CH-C	09533124VCT0229	323.5	2.4171	C
	17-CH-C	09533124VCT0229	415.5	3.11032	C
	17-CH-C	09533124VCT0229	509.5	3.66476	C
	17-CH-C	09533124VCT0229	904.5	4.89	C
	18-CH-C	533100CD40668	5	0.278667	C
	18-CH-C	533100CD40668	9	0.268	C
	18-CH-C	533100CD40668	27	0.305333	C
	18-CH-C	533100CD40668	69	0.812	C
	18-CH-C	533100CD40668	110	1.45467	C
	18-CH-C	533100CD40668	209	2.29037	C
	18-CH-C	533100CD40668	261	2.58616	C
	18-CH-C	533100CD40668	344	2.66214	C
	18-CH-C	533100CD40668	433	2.80086	C
	18-CH-C	533100CD40668	533	3.83584	C
	18-CH-C	533100CD40668	819	4.32	C
	19-CH-C	533100CD40669	5	0.0866667	C
	19-CH-C	533100CD40669	13	0.106667	C
	19-CH-C	533100CD40669	27	0.169333	C
	19-CH-C	533100CD40669	69	0.892	C
	19-CH-C	533100CD40669	110	1.21067	C
	19-CH-C	533100CD40669	209	2.44369	C
	19-CH-C	533100CD40669	261	2.43555	C
	19-CH-C	533100CD40669	344	3.2673	C
	19-CH-C	533100CD40669	433	3.51862	C
	20-CH-C	09533124VCT0291	65.5	0.916413	C
	20-CH-C	09533124VCT0291	169.5	2.57531	C
	20-CH-C	09533124VCT0291	288.5	3.19403	C
	20-CH-C	09533124VCT0291	384.5	3.46848	C
	20-CH-C	09533124VCT0291	482.5	4.16566	C
	20-CH-C	09533124VCT0291	601.5	4.31476	C
	20-CH-C	09533124VCT0291	748.5	4.18976	C
	21-CH-C	533102YC120	87	0.635258	C
	21-CH-C	533102YC120	326	2.10745	C
	21-CH-C	533102YC120	555	3.43223	C
	22-CH-C	533100CD40824	55	0.483283	C
	22-CH-C	533100CD40824	72	0.920973	C
	22-CH-C	533100CD40824	87	1.16413	C
	22-CH-C	533100CD40824	124	1.33891	C
	22-CH-C	533100CD40824	151	1.59726	C
	22-CH-C	533100CD40824	205	2.94842	C
	22-CH-C	533100CD40824	307	3.84241	C
	22-CH-C	533100CD40824	347	4.05422	C
	23-CH-C	2010533124VCT0112	81	0.448737	C
	23-CH-C	2010533124VCT0112	188	0.702823	C
	23-CH-C	2010533124VCT0112	299	1.45171	C
	23-CH-C	2010533124VCT0112	398	1.34324	C
	23-CH-C	2010533124VCT0112	511	2.25167	C
	24-CH-C	533100CD40918	15	0.40416	C
	24-CH-C	533100CD40918	112	2.74548	C
	24-CH-C	533100CD40918	198	3.85843	C
	24-CH-C	533100CD40918	284	3.90361	C
	24-CH-C	533100CD40918	388	4.10542	C
	24-CH-C	533100CD40918	485	4.55	C

## Sheet: Thai B
Study:			BMA SC Panels
Origin:			Thailand
Subtype:			Thai B
Total Panels (N)/Specimens (n):			N=21, n=361
	SC Panel #	Study ID#	Days Since SC	LAg ODn	Subtype
	1-TH-B	3	92.5	1.95455	B
	1-TH-B	3	131.5	2.23226	B
	1-TH-B	3	164.5	3.00968	B
	1-TH-B	3	256.5	4.77742	B
	1-TH-B	3	382.5	5.14677	B
	1-TH-B	3	512.5	5.84839	B
	1-TH-B	3	527.5	5.66452	B
	1-TH-B	3	683.5	5.8629	B
	1-TH-B	3	810.5	6.11452	B
	1-TH-B	3	936.5	5.91452	B
	1-TH-B	3	1052.5	6.00645	B
	1-TH-B	3	1180.5	6.03871	B
	1-TH-B	3	1300.5	6.17882	B
	1-TH-B	3	1416.5	5.50077	B
	1-TH-B	3	1549.5	6.23471	B
	1-TH-B	3	1668.5	5.88644	B
	1-TH-B	3	1789.5	6.07603	B
	1-TH-B	3	1908.5	5.08166	B
	1-TH-B	3	2018.5	6.10726	B
	2-TH-B	12	101	2.19243	B
	2-TH-B	12	129	2.67508	B
	2-TH-B	12	218	3.29811	B
	2-TH-B	12	355	3.30599	B
	2-TH-B	12	509	3.49054	B
	2-TH-B	12	677	3.64511	B
	2-TH-B	12	796	2.82808	B
	2-TH-B	12	901	3.28391	B
	3-TH-B	13	103.5	0.293495	B
	3-TH-B	13	137.5	0.509834	B
	3-TH-B	13	227.5	1.36157	B
	3-TH-B	13	353.5	2.49527	B
	3-TH-B	13	458.5	2.45899	B
	3-TH-B	13	572.5	2.65931	B
	3-TH-B	13	719.5	2.67122	B
	3-TH-B	13	843.5	2.98661	B
	3-TH-B	13	961.5	4.17833	B
	3-TH-B	13	1086.5	3.3239	B
	3-TH-B	13	1205.5	3.92166	B
	3-TH-B	13	1307.5	4.27972	B
	3-TH-B	13	1451.5	4.12226	B
	3-TH-B	13	1569.5	3.60107	B
	3-TH-B	13	1706.5	4.08044	B
	3-TH-B	13	1937.5	4.4306	B
	3-TH-B	13	2041.5	4.55994	B
	4-TH-B	21	61.5	1.01115	B
	4-TH-B	21	85.5	1.22844	B
	4-TH-B	21	118.5	1.49924	B
	4-TH-B	21	495.5	2.34091	B
	4-TH-B	21	631.5	2.98776	B
	4-TH-B	21	751.5	3.0542	B
	4-TH-B	21	873.5	2.72902	B
	4-TH-B	21	996.5	3.07168	B
	4-TH-B	21	1118.5	2.75676	B
	4-TH-B	21	1240.5	2.32199	B
	4-TH-B	21	1365.5	2.54876	B
	4-TH-B	21	1491.5	2.84194	B
	4-TH-B	21	1623.5	2.19887	B
	4-TH-B	21	1629.5	2.71224	B
	4-TH-B	21	1741.5	2.13365	B
	4-TH-B	21	1940.5	2.42241	B
	4-TH-B	21	2073.5	2.68224	B
	4-TH-B	21	2206.5	2.8254	B
	4-TH-B	21	2374.5	2.71746	B
	4-TH-B	21	2497.5	2.50317	B
	5-TH-B	30	131	2.00963	B
	5-TH-B	30	164	2.17801	B
	5-TH-B	30	254	2.76571	B
	5-TH-B	30	366	3.85995	B
	5-TH-B	30	494	4.16492	B
	5-TH-B	30	1046	4.83246	B
	5-TH-B	30	1172	4.96597	B
	5-TH-B	30	1304	4.89398	B
	5-TH-B	30	1438	4.86911	B
	5-TH-B	30	1494	5.43524	B
	5-TH-B	30	1629	5.35277	B
	5-TH-B	30	1760	5.38365	B
	5-TH-B	30	1880	5.12519	B
	5-TH-B	30	2019	5.16642	B
	5-TH-B	30	2189	4.59036	B
	5-TH-B	30	2340	5.43373	B
	5-TH-B	30	2588	4.84948	B
	5-TH-B	30	2665	4.80759	B
	6-TH-B	36	62.5	1.15985	B
	6-TH-B	36	91.5	1.84751	B
	6-TH-B	36	127.5	1.90209	B
	6-TH-B	36	212.5	3.26791	B
	6-TH-B	36	622.5	4.85202	B
	6-TH-B	36	733.5	5.09502	B
	6-TH-B	36	856.5	4.70405	B
	6-TH-B	36	985.5	5.09779	B
	6-TH-B	36	1140.5	4.66974	B
	6-TH-B	36	1259.5	4.28736	B
	6-TH-B	36	1357.5	4.65385	B
	6-TH-B	36	1477.5	4.46981	B
	6-TH-B	36	1573.5	4.67903	B
	6-TH-B	36	1667.5	4.34351	B
	6-TH-B	36	1813.5	4.68927	B
	7-TH-B	38	56	1.00186	B
	7-TH-B	38	71	1.08026	B
	7-TH-B	38	107	1.51043	B
	7-TH-B	38	197	3.22586	B
	7-TH-B	38	324	4.0405	B
	7-TH-B	38	442	5.18847	B
	7-TH-B	38	572	5.40966	B
	7-TH-B	38	695	5.16044	B
	7-TH-B	38	810	5.36137	B
	7-TH-B	38	936	4.95238	B
	7-TH-B	38	1048	5.57234	B
	7-TH-B	38	1182	4.91469	B
	7-TH-B	38	1280	5.5127	B
	7-TH-B	38	1392	5.80661	B
	7-TH-B	38	1520	5.45238	B
	7-TH-B	38	1540	5.4843	B
	7-TH-B	38	1654	5.57465	B
	7-TH-B	38	1771	5.46238	B
	7-TH-B	38	2029	5.02304	B
	7-TH-B	38	2141	5.16897	B
	7-TH-B	38	2262	5.11828	B
	7-TH-B	38	2387	5.28879	B
	8-TH-B	81	59.5	1.14498	B
	8-TH-B	81	79.5	1.18263	B
	8-TH-B	81	110.5	1.37874	B
	8-TH-B	81	201.5	2.23438	B
	8-TH-B	81	323.5	3.24062	B
	8-TH-B	81	446.5	3.97031	B
	8-TH-B	81	564.5	4.48438	B
	8-TH-B	81	688.5	5.07812	B
	8-TH-B	81	807.5	5.3125	B
	8-TH-B	81	936.5	5.55781	B
	8-TH-B	81	1061.5	5.22126	B
	8-TH-B	81	1181.5	5.82581	B
	8-TH-B	81	1304.5	4.89543	B
	8-TH-B	81	1419.5	5.38806	B
	8-TH-B	81	1544.5	5.29066	B
	8-TH-B	81	1668.5	5.31191	B
	8-TH-B	81	1779.5	5.78846	B
	8-TH-B	81	1907.5	5.64959	B
	8-TH-B	81	2028.5	4.8676	B
	8-TH-B	81	2147.5	4.96563	B
	8-TH-B	81	2270.5	5.00312	B
	8-TH-B	81	2392.5	5.03281	B
	9-TH-B	82	52	1.28707	B
	9-TH-B	82	137	2.36094	B
	9-TH-B	82	200	2.47969	B
	9-TH-B	82	293	3.16875	B
	9-TH-B	82	427	3.51094	B
	9-TH-B	82	536	3.41562	B
	9-TH-B	82	654	3.84844	B
	9-TH-B	82	789	3.76094	B
	10-TH-B	83	84.5	1.50299	B
	10-TH-B	83	145.5	1.41018	B
	10-TH-B	83	238.5	2.6625	B
	10-TH-B	83	356.5	4.26875	B
	10-TH-B	83	476.5	4.97187	B
	10-TH-B	83	599.5	5.28397	B
	10-TH-B	83	726.5	5.5405	B
	10-TH-B	83	858.5	5.53671	B
	10-TH-B	83	959.5	5.51406	B
	10-TH-B	83	1055.5	5.5514	B
	10-TH-B	83	1180.5	5.76613	B
	10-TH-B	83	1300.5	5.19441	B
	10-TH-B	83	1425.5	5.25874	B
	10-TH-B	83	1545.5	5.80156	B
	10-TH-B	83	1671.5	5.79219	B
	10-TH-B	83	1785.5	5.61406	B
	10-TH-B	83	1910.5	5.85781	B
	11-TH-B	86	66.5	0.927509	B
	11-TH-B	86	109.5	0.835329	B
	11-TH-B	86	142.5	1.31138	B
	11-TH-B	86	228.5	2.24132	B
	11-TH-B	86	345.5	3.25289	B
	11-TH-B	86	472.5	3.63636	B
	11-TH-B	86	593.5	3.9686	B
	11-TH-B	86	726.5	4.09421	B
	11-TH-B	86	850.5	3.96386	B
	11-TH-B	86	975.5	3.76887	B
	11-TH-B	86	1084.5	3.81764	B
	11-TH-B	86	1203.5	4.95312	B
	11-TH-B	86	1335.5	3.13879	B
	11-TH-B	86	1447.5	3.83639	B
	11-TH-B	86	1573.5	4.26324	B
	11-TH-B	86	1696.5	4.84738	B
	11-TH-B	86	1811.5	4.66129	B
	11-TH-B	86	1944.5	4.10579	B
	11-TH-B	86	2055.5	4.31405	B
	11-TH-B	86	2176.5	4.59339	B
	11-TH-B	86	2306.5	5.14876	B
	12-TH-B	88	59	0.407063	B
	12-TH-B	88	66	0.269461	B
	12-TH-B	88	97	0.248503	B
	12-TH-B	88	187	0.486527	B
	12-TH-B	88	326	1.35479	B
	12-TH-B	88	461	2.39835	B
	12-TH-B	88	567	2.70909	B
	12-TH-B	88	692	2.61888	B
	12-TH-B	88	810	2.74713	B
	12-TH-B	88	935	2.01706	B
	12-TH-B	88	1067	2.74126	B
	12-TH-B	88	1168	2.73668	B
	12-TH-B	88	1284	2.75943	B
	12-TH-B	88	1403	2.95664	B
	12-TH-B	88	1560	3.33507	B
	12-TH-B	88	1656	2.78534	B
	12-TH-B	88	1768	3.14046	B
	12-TH-B	88	1873	3.13893	B
	12-TH-B	88	2014	3.0229	B
	12-TH-B	88	2131	3.10534	B
	13-TH-B	89	57	1.38023	B
	13-TH-B	89	76	1.19012	B
	13-TH-B	89	111	1.32186	B
	13-TH-B	89	231	3.03664	B
	13-TH-B	89	356	3.63969	B
	13-TH-B	89	484	4.37252	B
	13-TH-B	89	651	4.69924	B
	13-TH-B	89	1184	4.92308	B
	13-TH-B	89	1308	5.77187	B
	13-TH-B	89	1430	5.25234	B
	13-TH-B	89	1541	4.83881	B
	13-TH-B	89	1654	5.58167	B
	13-TH-B	89	1780	5.41017	B
	13-TH-B	89	1912	5.19271	B
	13-TH-B	89	2039	5.1625	B
	13-TH-B	89	2179	4.01178	B
	13-TH-B	89	2266	4.70229	B
	13-TH-B	89	2414	4.76641	B
	13-TH-B	89	2512	4.42595	B
	13-TH-B	89	2631	4.64733	B
	14-TH-B	92	59.5	1.7881	B
	14-TH-B	92	107.5	2.01497	B
	14-TH-B	92	137.5	2.76947	B
	14-TH-B	92	226.5	3.32214	B
	14-TH-B	92	359.5	4.4855	B
	14-TH-B	92	490.5	4.98473	B
	14-TH-B	92	611.5	4.88397	B
	14-TH-B	92	732.5	5.02595	B
	14-TH-B	92	855.5	4.52861	B
	14-TH-B	92	984.5	4.95934	B
	14-TH-B	92	1103.5	5.14433	B
	14-TH-B	92	1215.5	4.32461	B
	14-TH-B	92	1341.5	5.52063	B
	14-TH-B	92	1446.5	5.57656	B
	14-TH-B	92	1555.5	5.35373	B
	14-TH-B	92	1667.5	5.13679	B
	14-TH-B	92	1800.5	5.52044	B
	15-TH-B	94	56	1.26176	B
	15-TH-B	94	92	1.61377	B
	15-TH-B	94	127	1.52994	B
	15-TH-B	94	211	2.15103	B
	15-TH-B	94	330	3.4275	B
	15-TH-B	94	449	4.0284	B
	15-TH-B	94	825	4.37967	B
	15-TH-B	94	937	4.69806	B
	15-TH-B	94	1056	5.05979	B
	15-TH-B	94	1177	5.06726	B
	15-TH-B	94	1301	5.19581	B
	15-TH-B	94	1771	5.28413	B
	15-TH-B	94	1891	4.8012	B
	15-TH-B	94	2009	4.50916	B
	15-TH-B	94	2128	5.46942	B
	16-TH-B	99	41.5	0.717868	B
	16-TH-B	99	160.5	1.42669	B
	16-TH-B	99	209.5	1.75073	B
	16-TH-B	99	314.5	2.60538	B
	16-TH-B	99	433.5	2.99402	B
	16-TH-B	99	552.5	3.75037	B
	17-TH-B	101	63	1.43309	B
	17-TH-B	101	210	2.31091	B
	17-TH-B	101	243	2.63976	B
	17-TH-B	101	329	3.36771	B
	17-TH-B	101	448	2.84155	B
	17-TH-B	101	565	3.52616	B
	17-TH-B	101	684	4.16293	B
	17-TH-B	101	805	4.08567	B
	17-TH-B	101	929	4.80968	B
	17-TH-B	101	1048	4.48879	B
	17-TH-B	101	1174	4.41014	B
	17-TH-B	101	1294	4.30172	B
	17-TH-B	101	1428	3.78802	B
	17-TH-B	101	1547	4.08764	B
	17-TH-B	101	1658	4.41343	B
	17-TH-B	101	1778	4.84028	B
	17-TH-B	101	1904	4.08221	B
	17-TH-B	101	2023	4.1934	B
	17-TH-B	101	2150	4.41667	B
	18-TH-B	112	59.5	0.630094	B
	18-TH-B	112	97.5	1.44992	B
	18-TH-B	112	129.5	2.24006	B
	18-TH-B	112	237.5	3.04293	B
	18-TH-B	112	404.5	3.98251	B
	18-TH-B	112	521.5	4.10016	B
	18-TH-B	112	768.5	3.81399	B
	18-TH-B	112	867.5	3.97456	B
	18-TH-B	112	1014.5	4.30684	B
	18-TH-B	112	1123.5	4.14626	B
	18-TH-B	112	1236.5	4.45469	B
	18-TH-B	112	1372.5	3.8755	B
	18-TH-B	112	1487.5	4.79196	B
	18-TH-B	112	1609.5	4.8559	B
	18-TH-B	112	1865.5	4.50157	B
	18-TH-B	112	1977.5	3.03641	B
	18-TH-B	112	2089.5	4.70839	B
	18-TH-B	112	2222.5	4.72118	B
	18-TH-B	112	2336.5	4.71723	B
	18-TH-B	112	2461.5	4.82328	B
	18-TH-B	112	2594.5	4.68103	B
	18-TH-B	112	2700.5	4.87787	B
	19-TH-B	117	67.5	1.17868	B
	19-TH-B	117	117.5	1.79353	B
	19-TH-B	117	151.5	1.82435	B
	19-TH-B	117	242.5	2.99425	B
	19-TH-B	117	368.5	3.53592	B
	19-TH-B	117	486.5	3.8592	B
	19-TH-B	117	1033.5	4.70115	B
	19-TH-B	117	1186.5	4.77299	B
	19-TH-B	117	1312.5	4.83046	B
	19-TH-B	117	1425.5	4.82328	B
	19-TH-B	117	1555.5	5.06609	B
	19-TH-B	117	1678.5	3.73265	B
	19-TH-B	117	1800.5	3.74858	B
	19-TH-B	117	1921.5	5.43691	B
	20-TH-B	121	65	0.709125	B
	20-TH-B	121	120	1.71186	B
	20-TH-B	121	149	2.25078	B
	20-TH-B	121	253	2.73354	B
	20-TH-B	121	386	3.21317	B
	20-TH-B	121	511	3.92947	B
	20-TH-B	121	778	4.17555	B
	20-TH-B	121	912	4.59091	B
	20-TH-B	121	1024	4.88558	B
	20-TH-B	121	1150	4.95925	B
	20-TH-B	121	1293	5.11111	B
	20-TH-B	121	1419	4.73851	B
	20-TH-B	121	1540	4.86435	B
	20-TH-B	121	1784	4.70703	B
	20-TH-B	121	2151	5.07343	B
	20-TH-B	121	2268	5.04885	B
	20-TH-B	121	2388	4.779	B
	20-TH-B	121	2507	4.85266	B
	20-TH-B	121	2632	5.32915	B
	21-TH-B	125	59	0.304183	B
	21-TH-B	125	87	0.343606	B
	21-TH-B	125	115	0.818182	B
	21-TH-B	125	395	3.625	B
	21-TH-B	125	493	3.86833	B
	21-TH-B	125	612	4.81	B
	21-TH-B	125	751	4.87667	B
	21-TH-B	125	864	4.85667	B
	21-TH-B	125	984	4.79333	B
	21-TH-B	125	1101	4.91667	B
	21-TH-B	125	1232	3.57853	B
	21-TH-B	125	1358	4.51868	B
	21-TH-B	125	1467	4.65421	B
	21-TH-B	125	1593	4.46417	B
	21-TH-B	125	1745	4.65685	B
	21-TH-B	125	1870	3.93574	B
	21-TH-B	125	1983	3.33333	B
	21-TH-B	125	2102	4.61041	B
	21-TH-B	125	2230	4.14504	B
	21-TH-B	125	2355	4.50833	B
	21-TH-B	125	2467	4.58667	B
	21-TH-B	125	2592	4.53667	B

## Sheet: Thai AE
Study:			BMA SC Panels
Origin:			Thailand
Subtype:			Thai AE
Total Panels (N)/Specimens (n):			N=72, n=1257
	SC Panel #	Study ID#	Days Since SC	LAg ODn	Subtype
	1-TH-AE	4	97	0.540752	AE
	1-TH-AE	4	119	0.895613	AE
	1-TH-AE	4	152	0.928896	AE
	1-TH-AE	4	240	3.02419	AE
	1-TH-AE	4	365	2.94516	AE
	1-TH-AE	4	502	3.72097	AE
	1-TH-AE	4	792	4.98065	AE
	1-TH-AE	4	919	5.2	AE
	1-TH-AE	4	1045	5.5871	AE
	1-TH-AE	4	1161	5.60806	AE
	1-TH-AE	4	1289	5.59516	AE
	1-TH-AE	4	1409	4.57068	AE
	1-TH-AE	4	1525	5.33956	AE
	1-TH-AE	4	1658	6.05035	AE
	1-TH-AE	4	1777	5.86435	AE
	1-TH-AE	4	1898	5.67657	AE
	1-TH-AE	4	2017	5.28401	AE
	1-TH-AE	4	2126	5.31429	AE
	1-TH-AE	4	2375	5.23968	AE
	1-TH-AE	4	2401	5.97667	AE
	1-TH-AE	4	2498	6.07258	AE
	1-TH-AE	4	2617	6.07903	AE
	1-TH-AE	4	2738	6.02419	AE
	2-TH-AE	5	62	1.44984	AE
	2-TH-AE	5	104	1.75038	AE
	2-TH-AE	5	140	1.82148	AE
	2-TH-AE	5	224	2.19677	AE
	2-TH-AE	5	349	2.5871	AE
	2-TH-AE	5	467	3.38226	AE
	2-TH-AE	5	623	3.46452	AE
	2-TH-AE	5	869	4.00645	AE
	2-TH-AE	5	987	4.21613	AE
	2-TH-AE	5	1111	4.04839	AE
	2-TH-AE	5	1236	4.27186	AE
	2-TH-AE	5	1356	4.21563	AE
	2-TH-AE	5	1489	4.53594	AE
	2-TH-AE	5	1609	4.41322	AE
	2-TH-AE	5	1729	3.35743	AE
	2-TH-AE	5	1848	3.7327	AE
	2-TH-AE	5	1958	4.14196	AE
	2-TH-AE	5	2206	4.41009	AE
	2-TH-AE	5	2232	4.04232	AE
	2-TH-AE	5	2336	4.80806	AE
	2-TH-AE	5	2457	4.65161	AE
	2-TH-AE	5	2569	4.77903	AE
	3-TH-AE	7	59.5	1.80669	AE
	3-TH-AE	7	79.5	2.39677	AE
	3-TH-AE	7	113.5	2.57097	AE
	3-TH-AE	7	199.5	3.28548	AE
	3-TH-AE	7	311.5	3.76129	AE
	3-TH-AE	7	456.5	3.84194	AE
	3-TH-AE	7	575.5	3.59516	AE
	3-TH-AE	7	693.5	3.5629	AE
	3-TH-AE	7	819.5	3.90484	AE
	3-TH-AE	7	947.5	3.55725	AE
	3-TH-AE	7	1059.5	3.0919	AE
	3-TH-AE	7	1190.5	3.84375	AE
	3-TH-AE	7	1306.5	3.95979	AE
	3-TH-AE	7	1395.5	3.38705	AE
	3-TH-AE	7	1536.5	3.77313	AE
	3-TH-AE	7	1663.5	4.12031	AE
	3-TH-AE	7	1796.5	4.26489	AE
	3-TH-AE	7	1915.5	4.22888	AE
	3-TH-AE	7	2040.5	4.84355	AE
	4-TH-AE	8	59.5	1.40282	AE
	4-TH-AE	8	71.5	1.18306	AE
	4-TH-AE	8	109.5	2.78387	AE
	4-TH-AE	8	203.5	4.09516	AE
	4-TH-AE	8	324.5	5.07742	AE
	4-TH-AE	8	444.5	4.82742	AE
	4-TH-AE	8	589.5	5.11452	AE
	4-TH-AE	8	714.5	4.60252	AE
	4-TH-AE	8	826.5	4.92429	AE
	4-TH-AE	8	947.5	5.05678	AE
	4-TH-AE	8	1074.5	5.07343	AE
	4-TH-AE	8	1192.5	4.5791	AE
	4-TH-AE	8	1318.5	5.15161	AE
	4-TH-AE	8	1439.5	4.77259	AE
	4-TH-AE	8	1528.5	5.265	AE
	4-TH-AE	8	1669.5	5.02972	AE
	4-TH-AE	8	1796.5	5.10457	AE
	4-TH-AE	8	1929.5	5.655	AE
	4-TH-AE	8	2055.5	5.37581	AE
	4-TH-AE	8	2146.5	5.59306	AE
	4-TH-AE	8	2264.5	5.58044	AE
	4-TH-AE	8	2383.5	5.4795	AE
	4-TH-AE	8	2508.5	5.50315	AE
	5-TH-AE	9	56.5	1.93552	AE
	5-TH-AE	9	768.5	4.74132	AE
	5-TH-AE	9	799.5	4.78076	AE
	5-TH-AE	9	891.5	4.69558	AE
	6-TH-AE	10	59	1.63498	AE
	6-TH-AE	10	99	2.32492	AE
	6-TH-AE	10	135	2.03943	AE
	6-TH-AE	10	222	2.38486	AE
	6-TH-AE	10	345	2.7429	AE
	6-TH-AE	10	465	2.68297	AE
	6-TH-AE	10	598	3.09937	AE
	6-TH-AE	10	740	3.07571	AE
	6-TH-AE	10	845	3.12303	AE
	6-TH-AE	10	976	3.13722	AE
	6-TH-AE	10	1090	3.35331	AE
	6-TH-AE	10	1237	2.52861	AE
	6-TH-AE	10	1361	2.90968	AE
	6-TH-AE	10	1479	2.94469	AE
	6-TH-AE	10	1604	3.35199	AE
	6-TH-AE	10	1723	3.34529	AE
	6-TH-AE	10	1825	3.18612	AE
	6-TH-AE	10	1969	2.55799	AE
	6-TH-AE	10	2087	3.44355	AE
	6-TH-AE	10	2222	4.19716	AE
	6-TH-AE	10	2455	3.94637	AE
	6-TH-AE	10	2565	4.62461	AE
	7-TH-AE	11	45.5	0.754753	AE
	7-TH-AE	11	85.5	0.895613	AE
	7-TH-AE	11	116.5	1.49924	AE
	7-TH-AE	11	208.5	3.17823	AE
	7-TH-AE	11	331.5	3.46057	AE
	7-TH-AE	11	451.5	3.94953	AE
	7-TH-AE	11	584.5	4.32177	AE
	7-TH-AE	11	711.5	4.153	AE
	7-TH-AE	11	831.5	4.53312	AE
	7-TH-AE	11	962.5	4.16562	AE
	7-TH-AE	11	1076.5	4.03312	AE
	8-TH-AE	15	167.5	0.758621	AE
	8-TH-AE	15	195.5	1.2239	AE
	8-TH-AE	15	224.5	1.59002	AE
	8-TH-AE	15	314.5	2.87413	AE
	9-TH-AE	19	85.5	1.73978	AE
	9-TH-AE	19	103.5	1.39788	AE
	9-TH-AE	19	138.5	2.11713	AE
	9-TH-AE	19	273.5	3.4021	AE
	9-TH-AE	19	405.5	3.86189	AE
	9-TH-AE	19	527.5	4.22203	AE
	9-TH-AE	19	649.5	4.45804	AE
	9-TH-AE	19	769.5	4.0507	AE
	9-TH-AE	19	891.5	4.2465	AE
	9-TH-AE	19	1013.5	4.05806	AE
	9-TH-AE	19	1135.5	4.34722	AE
	9-TH-AE	19	1259.5	3.85202	AE
	9-TH-AE	19	1372.5	3.79188	AE
	9-TH-AE	19	1517.5	4.07837	AE
	9-TH-AE	19	1639.5	4.63116	AE
	10-TH-AE	22	59	0.8327	AE
	10-TH-AE	22	82	0.774584	AE
	10-TH-AE	22	117	1.7171	AE
	10-TH-AE	22	213	1.73071	AE
	10-TH-AE	22	335	2.72698	AE
	10-TH-AE	22	458	2.54921	AE
	10-TH-AE	22	586	2.94603	AE
	10-TH-AE	22	713	3.06667	AE
	10-TH-AE	22	823	3.05714	AE
	10-TH-AE	22	943	3.51908	AE
	10-TH-AE	22	1080	3.65109	AE
	10-TH-AE	22	1201	4.11129	AE
	10-TH-AE	22	1320	3.57229	AE
	10-TH-AE	22	1448	4.10175	AE
	10-TH-AE	22	1573	3.56761	AE
	10-TH-AE	22	1678	3.31045	AE
	10-TH-AE	22	1804	3.17539	AE
	10-TH-AE	22	1923	3.65421	AE
	10-TH-AE	22	2070	3.42381	AE
	10-TH-AE	22	2154	3.43968	AE
	10-TH-AE	22	2273	3.60159	AE
	10-TH-AE	22	2378	3.46508	AE
	11-TH-AE	24	59	1.03448	AE
	11-TH-AE	24	72	1.03177	AE
	11-TH-AE	24	111	1.59002	AE
	11-TH-AE	24	248	3.02063	AE
	12-TH-AE	25	56	0.484326	AE
	12-TH-AE	25	90	0.423601	AE
	12-TH-AE	25	133	0.963691	AE
	12-TH-AE	25	230	1.82022	AE
	12-TH-AE	25	335	2.9619	AE
	12-TH-AE	25	457	3.60317	AE
	12-TH-AE	25	616	4.36349	AE
	12-TH-AE	25	742	4.23968	AE
	12-TH-AE	25	861	4.55873	AE
	12-TH-AE	25	968	4.72381	AE
	12-TH-AE	25	1107	4.96364	AE
	12-TH-AE	25	1218	4.93881	AE
	12-TH-AE	25	1353	4.62696	AE
	12-TH-AE	25	1457	3.74431	AE
	12-TH-AE	25	1598	5.22049	AE
	12-TH-AE	25	1710	4.73193	AE
	12-TH-AE	25	1864	4.22892	AE
	12-TH-AE	25	2009	4.61435	AE
	12-TH-AE	25	2158	5.12857	AE
	12-TH-AE	25	2296	5.36825	AE
	12-TH-AE	25	2459	5.39841	AE
	12-TH-AE	25	2521	5.20159	AE
	13-TH-AE	27	59.5	1.68216	AE
	13-TH-AE	27	135.5	3.07853	AE
	13-TH-AE	27	169.5	2.89267	AE
	13-TH-AE	27	245.5	4.23822	AE
	13-TH-AE	27	392.5	4.1911	AE
	13-TH-AE	27	540.5	3.77618	AE
	13-TH-AE	27	652.5	3.86518	AE
	13-TH-AE	27	777.5	3.81675	AE
	13-TH-AE	27	898.5	3.99346	AE
	13-TH-AE	27	1029.5	4.20912	AE
	13-TH-AE	27	1141.5	4.45298	AE
	13-TH-AE	27	1263.5	4.09985	AE
	13-TH-AE	27	1374.5	4.0597	AE
	13-TH-AE	27	1513.5	4.36333	AE
	13-TH-AE	27	1603.5	4.17084	AE
	13-TH-AE	27	1717.5	4.15661	AE
	13-TH-AE	27	1837.5	4.07075	AE
	13-TH-AE	27	1961.5	4.19279	AE
	13-TH-AE	27	2083.5	3.38613	AE
	13-TH-AE	27	2193.5	3.34293	AE
	13-TH-AE	27	2354.5	3.27225	AE
	14-TH-AE	31	73.5	1.04461	AE
	14-TH-AE	31	179.5	1.62921	AE
	14-TH-AE	31	424.5	3.23429	AE
	14-TH-AE	31	554.5	3.57984	AE
	14-TH-AE	31	659.5	3.6466	AE
	14-TH-AE	31	774.5	3.8089	AE
	14-TH-AE	31	912.5	3.93325	AE
	14-TH-AE	31	1052.5	4.90579	AE
	14-TH-AE	31	1164.5	4.82867	AE
	14-TH-AE	31	1290.5	4.57585	AE
	14-TH-AE	31	1409.5	4.87438	AE
	14-TH-AE	31	1500.5	5.11935	AE
	14-TH-AE	31	1522.5	5.01049	AE
	14-TH-AE	31	1647.5	4.69811	AE
	14-TH-AE	31	1766.5	4.47926	AE
	14-TH-AE	31	2011.5	4.16623	AE
	14-TH-AE	31	2123.5	4.07984	AE
	14-TH-AE	31	2405.5	4.24476	AE
	15-TH-AE	32	62	0.830721	AE
	15-TH-AE	32	94	1.30819	AE
	15-TH-AE	32	125	1.90209	AE
	15-TH-AE	32	218	2.05236	AE
	15-TH-AE	32	331	3.4699	AE
	15-TH-AE	32	457	3.71466	AE
	15-TH-AE	32	955	4.26047	AE
	15-TH-AE	32	1063	4.24869	AE
	15-TH-AE	32	1197	4.29712	AE
	15-TH-AE	32	1322	3.60637	AE
	15-TH-AE	32	1450	4.90869	AE
	15-TH-AE	32	1611	4.84483	AE
	15-TH-AE	32	1717	5.41176	AE
	15-TH-AE	32	1814	5.27987	AE
	15-TH-AE	32	1947	5.14444	AE
	15-TH-AE	32	2044	5.35243	AE
	15-TH-AE	32	2158	5.15267	AE
	15-TH-AE	32	2288	5.74126	AE
	15-TH-AE	32	2408	4.69241	AE
	15-TH-AE	32	2529	4.68979	AE
	16-TH-AE	34	90.5	1.73997	AE
	16-TH-AE	34	121.5	2.25389	AE
	16-TH-AE	34	206.5	3.04206	AE
	16-TH-AE	34	310.5	2.97664	AE
	16-TH-AE	34	514.5	3.99221	AE
	16-TH-AE	34	759.5	4.2134	AE
	16-TH-AE	34	893.5	4.1324	AE
	16-TH-AE	34	1028.5	4.09346	AE
	16-TH-AE	34	1159.5	4.27726	AE
	16-TH-AE	34	1290.5	4.46094	AE
	16-TH-AE	34	1411.5	3.82857	AE
	16-TH-AE	34	1524.5	4.8283	AE
	16-TH-AE	34	1644.5	4.62063	AE
	16-TH-AE	34	1767.5	4.18984	AE
	16-TH-AE	34	1916.5	4.16129	AE
	16-TH-AE	34	2027.5	4.66084	AE
	16-TH-AE	34	2166.5	4.985	AE
	16-TH-AE	34	2285.5	4.49688	AE
	16-TH-AE	34	2420.5	4.26168	AE
	16-TH-AE	34	2532.5	3.79751	AE
	16-TH-AE	34	2664.5	3.33489	AE
	17-TH-AE	35	61.5	0.781369	AE
	17-TH-AE	35	83.5	0.770465	AE
	17-TH-AE	35	191.5	1.35955	AE
	17-TH-AE	35	294.5	2.01605	AE
	17-TH-AE	35	436.5	2.35202	AE
	17-TH-AE	35	670.5	2.34424	AE
	17-TH-AE	35	790.5	2.39875	AE
	17-TH-AE	35	916.5	3.29751	AE
	17-TH-AE	35	1036.5	3.08567	AE
	17-TH-AE	35	1174.5	3.17771	AE
	17-TH-AE	35	1314.5	3.80781	AE
	17-TH-AE	35	1440.5	2.85944	AE
	17-TH-AE	35	1559.5	3.52698	AE
	17-TH-AE	35	1673.5	3.74096	AE
	17-TH-AE	35	1674.5	2.60296	AE
	17-TH-AE	35	1855.5	3.72945	AE
	17-TH-AE	35	1904.5	3.95167	AE
	17-TH-AE	35	2175.5	3.81153	AE
	17-TH-AE	35	2274.5	3.64953	AE
	17-TH-AE	35	2409.5	3.40343	AE
	17-TH-AE	35	2527.5	3.79907	AE
	18-TH-AE	37	70	0.830721	AE
	18-TH-AE	37	135	1.10433	AE
	18-TH-AE	37	169	1.60193	AE
	18-TH-AE	37	270	2.84268	AE
	18-TH-AE	37	401	2.91589	AE
	18-TH-AE	37	522	3.73988	AE
	18-TH-AE	37	935	4.07632	AE
	18-TH-AE	37	1043	4.08411	AE
	18-TH-AE	37	1163	4.14486	AE
	18-TH-AE	37	1302	4.41194	AE
	18-TH-AE	37	1421	4.36033	AE
	18-TH-AE	37	1550	4.19811	AE
	18-TH-AE	37	1673	4.67656	AE
	18-TH-AE	37	1779	4.13706	AE
	18-TH-AE	37	1849	4.75238	AE
	18-TH-AE	37	1934	4.9528	AE
	18-TH-AE	37	2079	4.7403	AE
	18-TH-AE	37	2215	4.87421	AE
	18-TH-AE	37	2333	5.28505	AE
	18-TH-AE	37	2444	5.38318	AE
	18-TH-AE	37	2592	5.42368	AE
	18-TH-AE	37	2691	5.56854	AE
	19-TH-AE	40	62.5	0.688213	AE
	19-TH-AE	40	141.5	1.7512	AE
	19-TH-AE	40	169.5	1.93098	AE
	19-TH-AE	40	176.5	1.71589	AE
	19-TH-AE	40	258.5	1.33226	AE
	19-TH-AE	40	378.5	1.81541	AE
	19-TH-AE	40	603.5	3.55453	AE
	19-TH-AE	40	749.5	3.65131	AE
	19-TH-AE	40	875.5	3.68049	AE
	19-TH-AE	40	976.5	3.43472	AE
	19-TH-AE	40	1107.5	3.80645	AE
	19-TH-AE	40	1238.5	3.91824	AE
	19-TH-AE	40	1350.5	4.05031	AE
	19-TH-AE	40	1472.5	3.64136	AE
	19-TH-AE	40	1599.5	3.70783	AE
	19-TH-AE	40	1715.5	3.07723	AE
	19-TH-AE	40	1850.5	4.29355	AE
	19-TH-AE	40	1981.5	3.52995	AE
	19-TH-AE	40	2085.5	3.67747	AE
	19-TH-AE	40	2211.5	3.4373	AE
	19-TH-AE	40	2331.5	3.20891	AE
	19-TH-AE	40	2450.5	2.65591	AE
	19-TH-AE	40	2577.5	2.52995	AE
	20-TH-AE	42	60.5	1.87175	AE
	20-TH-AE	42	88.5	2.24117	AE
	20-TH-AE	42	121.5	2.73733	AE
	20-TH-AE	42	215.5	3.28418	AE
	20-TH-AE	42	352.5	3.6682	AE
	20-TH-AE	42	515.5	3.74654	AE
	20-TH-AE	42	638.5	4.0384	AE
	20-TH-AE	42	771.5	3.8172	AE
	20-TH-AE	42	925.5	4.14107	AE
	20-TH-AE	42	1037.5	4.22897	AE
	20-TH-AE	42	1160.5	3.98473	AE
	20-TH-AE	42	1285.5	4.57258	AE
	20-TH-AE	42	1409.5	4.58681	AE
	20-TH-AE	42	1583.5	4.18283	AE
	20-TH-AE	42	1670.5	3.68325	AE
	20-TH-AE	42	1800.5	4.04916	AE
	20-TH-AE	42	1951.5	4.0553	AE
	20-TH-AE	42	2055.5	4.20123	AE
	20-TH-AE	42	2153.5	4.14593	AE
	20-TH-AE	42	2278.5	4.34255	AE
	21-TH-AE	43	56.5	0.722433	AE
	21-TH-AE	43	70.5	0.638844	AE
	21-TH-AE	43	166.5	3.34869	AE
	21-TH-AE	43	286.5	3.48233	AE
	21-TH-AE	43	408.5	2.23963	AE
	21-TH-AE	43	509.5	2.20123	AE
	21-TH-AE	43	649.5	2.42704	AE
	21-TH-AE	43	758.5	2.38402	AE
	21-TH-AE	43	888.5	2.88018	AE
	21-TH-AE	43	1002.5	2.88479	AE
	21-TH-AE	43	1142.5	2.7986	AE
	21-TH-AE	43	1254.5	3.32885	AE
	21-TH-AE	43	1373.5	3.20891	AE
	21-TH-AE	43	1489.5	3.27957	AE
	21-TH-AE	43	1615.5	3.68971	AE
	21-TH-AE	43	1772.5	3.02945	AE
	21-TH-AE	43	1883.5	4.22381	AE
	21-TH-AE	43	2017.5	3.74548	AE
	21-TH-AE	43	2147.5	2.91923	AE
	21-TH-AE	43	2276.5	3.22639	AE
	21-TH-AE	43	2422.5	2.87144	AE
	22-TH-AE	44	55.5	0.577947	AE
	22-TH-AE	44	140.5	1.71622	AE
	22-TH-AE	44	170.5	1.51952	AE
	22-TH-AE	44	261.5	1.46997	AE
	22-TH-AE	44	385.5	1.85586	AE
	22-TH-AE	44	504.5	1.98498	AE
	22-TH-AE	44	626.5	2.06607	AE
	22-TH-AE	44	657.5	1.84384	AE
	22-TH-AE	44	770.5	2.21622	AE
	22-TH-AE	44	889.5	2.47447	AE
	22-TH-AE	44	1023.5	2.81081	AE
	22-TH-AE	44	1141.5	3.42479	AE
	22-TH-AE	44	1256.5	3.79	AE
	22-TH-AE	44	1380.5	3.23252	AE
	22-TH-AE	44	1507.5	3.66092	AE
	22-TH-AE	44	1626.5	3.8	AE
	22-TH-AE	44	1752.5	3.7918	AE
	22-TH-AE	44	1875.5	3.15573	AE
	22-TH-AE	44	1989.5	2.4028	AE
	22-TH-AE	44	2114.5	2.12083	AE
	22-TH-AE	44	2249.5	2.10811	AE
	22-TH-AE	44	2375.5	1.90841	AE
	22-TH-AE	44	2484.5	1.87688	AE
	23-TH-AE	45	64	2.04212	AE
	23-TH-AE	45	78	1.77327	AE
	23-TH-AE	45	110	2.16967	AE
	23-TH-AE	45	204	2.35722	AE
	23-TH-AE	45	329	2.46416	AE
	23-TH-AE	45	462	2.88965	AE
	23-TH-AE	45	580	2.91013	AE
	23-TH-AE	45	699	3.89564	AE
	23-TH-AE	45	825	4.26667	AE
	23-TH-AE	45	967	3.83856	AE
	23-TH-AE	45	1107	4.16442	AE
	23-TH-AE	45	1230	3.64529	AE
	23-TH-AE	45	1414	4.47107	AE
	23-TH-AE	45	1582	3.79116	AE
	23-TH-AE	45	1737	3.09101	AE
	23-TH-AE	45	1870	3.04209	AE
	23-TH-AE	45	2000	2.88965	AE
	23-TH-AE	45	2119	3.16837	AE
	24-TH-AE	46	61.5	1.20152	AE
	24-TH-AE	46	72.5	1.00751	AE
	24-TH-AE	46	118.5	1.34835	AE
	24-TH-AE	46	215.5	2.17568	AE
	24-TH-AE	46	337.5	2.15131	AE
	24-TH-AE	46	497.5	2.60296	AE
	24-TH-AE	46	615.5	2.71672	AE
	24-TH-AE	46	735.5	2.84755	AE
	24-TH-AE	46	853.5	2.9124	AE
	24-TH-AE	46	978.5	3.06598	AE
	24-TH-AE	46	1104.5	4.25392	AE
	24-TH-AE	46	1223.5	4.44828	AE
	24-TH-AE	46	1356.5	5.225	AE
	24-TH-AE	46	1459.5	4.81771	AE
	25-TH-AE	47	82.5	0.370871	AE
	25-TH-AE	47	118.5	0.528529	AE
	25-TH-AE	47	228.5	1.75075	AE
	25-TH-AE	47	349.5	1.95646	AE
	25-TH-AE	47	473.5	3.10248	AE
	25-TH-AE	47	587.5	2.93706	AE
	25-TH-AE	47	741.5	3.5	AE
	25-TH-AE	47	916.5	3.73343	AE
	25-TH-AE	47	1049.5	3.86991	AE
	25-TH-AE	47	1183.5	4.07994	AE
	25-TH-AE	47	1302.5	3.42972	AE
	25-TH-AE	47	1428.5	4.27027	AE
	25-TH-AE	47	1582.5	3.12059	AE
	25-TH-AE	47	1715.5	2.73948	AE
	25-TH-AE	47	1848.5	2.85666	AE
	26-TH-AE	48	62	0.971787	AE
	26-TH-AE	48	84	1.51351	AE
	26-TH-AE	48	135	2.03299	AE
	26-TH-AE	48	225	2.39818	AE
	26-TH-AE	48	344	2.84073	AE
	26-TH-AE	48	468	3.22753	AE
	26-TH-AE	48	589	3.23208	AE
	26-TH-AE	48	712	3.27418	AE
	26-TH-AE	48	834	3.35609	AE
	26-TH-AE	48	945	3.4289	AE
	26-TH-AE	48	1069	3.61547	AE
	26-TH-AE	48	1196	4.72423	AE
	26-TH-AE	48	1330	5.31075	AE
	26-TH-AE	48	1434	5.36377	AE
	27-TH-AE	49	70.5	1.30669	AE
	27-TH-AE	49	98.5	1.3033	AE
	27-TH-AE	49	130.5	1.82733	AE
	27-TH-AE	49	224.5	2.52108	AE
	27-TH-AE	49	349.5	3.24247	AE
	27-TH-AE	49	482.5	3.36295	AE
	27-TH-AE	49	600.5	3.75151	AE
	27-TH-AE	49	718.5	3.18206	AE
	27-TH-AE	49	844.5	3.95141	AE
	27-TH-AE	49	965.5	3.5	AE
	27-TH-AE	49	1076.5	3.70382	AE
	27-TH-AE	49	1217.5	3.29595	AE
	27-TH-AE	49	1350.5	3.94097	AE
	27-TH-AE	49	1441.5	3.40663	AE
	27-TH-AE	49	1555.5	3.83968	AE
	27-TH-AE	49	1672.5	4.07419	AE
	27-TH-AE	49	1785.5	3.75	AE
	27-TH-AE	49	1911.5	3.70934	AE
	27-TH-AE	49	2048.5	3.78916	AE
	28-TH-AE	51	55.5	1.12357	AE
	28-TH-AE	51	104.5	1.77027	AE
	28-TH-AE	51	134.5	2.28765	AE
	28-TH-AE	51	337.5	3.38253	AE
	28-TH-AE	51	460.5	3.58584	AE
	29-TH-AE	53	62	1.19122	AE
	29-TH-AE	53	131	1.16817	AE
	29-TH-AE	53	161	1.6967	AE
	29-TH-AE	53	252	2.3509	AE
	29-TH-AE	53	370	2.875	AE
	29-TH-AE	53	492	3.05873	AE
	29-TH-AE	53	895	3.54217	AE
	29-TH-AE	53	1017	3.48946	AE
	29-TH-AE	53	1140	3.59488	AE
	29-TH-AE	53	1260	3.84789	AE
	29-TH-AE	53	1381	3.81928	AE
	29-TH-AE	53	1507	4.50374	AE
	29-TH-AE	53	1630	4.52698	AE
	29-TH-AE	53	1749	4.25	AE
	29-TH-AE	53	1874	3.85826	AE
	29-TH-AE	53	2001	3.92277	AE
	29-TH-AE	53	2109	4.56489	AE
	29-TH-AE	53	2190	4.53931	AE
	29-TH-AE	53	2315	5.00149	AE
	29-TH-AE	53	2444	4.34716	AE
	29-TH-AE	53	2561	4.66566	AE
	29-TH-AE	53	2688	4.5753	AE
	29-TH-AE	53	2807	4.43976	AE
	29-TH-AE	53	2900	4.36747	AE
	30-TH-AE	54	63.5	0.727273	AE
	30-TH-AE	54	150.5	1.26093	AE
	30-TH-AE	54	192.5	1.22144	AE
	30-TH-AE	54	283.5	1.17207	AE
	30-TH-AE	54	409.5	1.52609	AE
	30-TH-AE	54	567.5	2.21084	AE
	30-TH-AE	54	637.5	2.37199	AE
	30-TH-AE	54	759.5	2.5753	AE
	30-TH-AE	54	882.5	3.11145	AE
	30-TH-AE	54	1002.5	3.09337	AE
	30-TH-AE	54	1119.5	3.45934	AE
	30-TH-AE	54	1249.5	3.51224	AE
	30-TH-AE	54	1372.5	4.04928	AE
	30-TH-AE	54	1494.5	4.10031	AE
	30-TH-AE	54	1606.5	4.30684	AE
	30-TH-AE	54	1743.5	4.37521	AE
	30-TH-AE	54	1851.5	3.96408	AE
	30-TH-AE	54	1975.5	4.325	AE
	30-TH-AE	54	2095.5	3.84906	AE
	30-TH-AE	54	2218.5	2.90785	AE
	30-TH-AE	54	2340.5	4.30191	AE
	30-TH-AE	54	2460.5	4.37997	AE
	30-TH-AE	54	2593.5	4.27099	AE
	31-TH-AE	55	59.5	1.05948	AE
	31-TH-AE	55	76.5	1.05501	AE
	31-TH-AE	55	108.5	1.56276	AE
	31-TH-AE	55	200.5	2.95876	AE
	31-TH-AE	55	328.5	3.35935	AE
	31-TH-AE	55	448.5	3.38292	AE
	31-TH-AE	55	567.5	3.79234	AE
	31-TH-AE	55	686.5	4.14	AE
	31-TH-AE	55	819.5	3.88644	AE
	31-TH-AE	55	934.5	2.97992	AE
	31-TH-AE	55	1064.5	3.59626	AE
	32-TH-AE	57	63	0.711599	AE
	32-TH-AE	57	77	1.02257	AE
	32-TH-AE	57	113	1.77574	AE
	32-TH-AE	57	198	2.27541	AE
	32-TH-AE	57	328	3.86451	AE
	32-TH-AE	57	456	4.07953	AE
	32-TH-AE	57	700	4.50368	AE
	32-TH-AE	57	826	4.4109	AE
	32-TH-AE	57	944	4.35346	AE
	32-TH-AE	57	1066	4.55523	AE
	32-TH-AE	57	1179	4.3299	AE
	32-TH-AE	57	1304	4.33022	AE
	32-TH-AE	57	1415	4.79667	AE
	32-TH-AE	57	1539	4.20833	AE
	32-TH-AE	57	1648	4.85333	AE
	32-TH-AE	57	1778	4.51669	AE
	32-TH-AE	57	1898	4.42448	AE
	32-TH-AE	57	2008	4.49924	AE
	32-TH-AE	57	2120	4.51587	AE
	32-TH-AE	57	2246	4.21194	AE
	32-TH-AE	57	2372	4.39323	AE
	32-TH-AE	57	2491	4.41973	AE
	32-TH-AE	57	2610	4.28424	AE
	33-TH-AE	59	59.5	0.901254	AE
	33-TH-AE	59	72.5	1.03808	AE
	33-TH-AE	59	101.5	1.12553	AE
	33-TH-AE	59	199.5	1.79126	AE
	33-TH-AE	59	332.5	3.15022	AE
	33-TH-AE	59	521.5	3.42121	AE
	33-TH-AE	59	667.5	3.33432	AE
	33-TH-AE	59	789.5	3.24448	AE
	33-TH-AE	59	914.5	3.05302	AE
	33-TH-AE	59	1040.5	3.53461	AE
	33-TH-AE	59	1157.5	3.52283	AE
	33-TH-AE	59	1278.5	3.12042	AE
	33-TH-AE	59	1398.5	3.50448	AE
	33-TH-AE	59	1524.5	3.95866	AE
	33-TH-AE	59	1643.5	4.11632	AE
	33-TH-AE	59	1765.5	3.66265	AE
	33-TH-AE	59	1886.5	3.56777	AE
	33-TH-AE	59	2017.5	3.6491	AE
	33-TH-AE	59	2115.5	3.04581	AE
	33-TH-AE	59	2241.5	3.6806	AE
	33-TH-AE	59	2367.5	3.44772	AE
	33-TH-AE	59	2529.5	3.83358	AE
	33-TH-AE	59	2648.5	3.71576	AE
	34-TH-AE	60	62.5	1.13011	AE
	34-TH-AE	60	150.5	2.73638	AE
	34-TH-AE	60	240.5	3.13844	AE
	34-TH-AE	60	363.5	3.95876	AE
	34-TH-AE	60	491.5	4.35199	AE
	34-TH-AE	60	616.5	4.39764	AE
	34-TH-AE	60	734.5	4.39175	AE
	34-TH-AE	60	843.5	4.71723	AE
	34-TH-AE	60	982.5	4.26047	AE
	34-TH-AE	60	1105.5	4.6954	AE
	34-TH-AE	60	1225.5	4.8725	AE
	34-TH-AE	60	1359.5	5.42833	AE
	34-TH-AE	60	1499.5	5.50667	AE
	34-TH-AE	60	1618.5	4.29319	AE
	34-TH-AE	60	1735.5	5.21563	AE
	34-TH-AE	60	1854.5	5.38715	AE
	34-TH-AE	60	1973.5	5.39583	AE
	34-TH-AE	60	2099.5	5.52951	AE
	34-TH-AE	60	2232.5	5.61806	AE
	34-TH-AE	60	2344.5	5.79514	AE
	35-TH-AE	61	63.5	0.642633	AE
	35-TH-AE	61	83.5	0.812412	AE
	35-TH-AE	61	113.5	1.11001	AE
	35-TH-AE	61	532.5	3.75	AE
	35-TH-AE	61	649.5	3.86632	AE
	35-TH-AE	61	770.5	4.0191	AE
	35-TH-AE	61	900.5	4.04688	AE
	35-TH-AE	61	1023.5	4.37153	AE
	35-TH-AE	61	1148.5	4.37674	AE
	35-TH-AE	61	1267.5	4.09701	AE
	35-TH-AE	61	1407.5	4.01679	AE
	35-TH-AE	61	1533.5	4.32239	AE
	35-TH-AE	61	1651.5	4.39761	AE
	35-TH-AE	61	1776.5	4.5627	AE
	35-TH-AE	61	1898.5	4.88594	AE
	35-TH-AE	61	2014.5	4.74881	AE
	35-TH-AE	61	2126.5	4.89685	AE
	35-TH-AE	61	2280.5	5.04688	AE
	35-TH-AE	61	2392.5	4.90799	AE
	35-TH-AE	61	2527.5	5.0816	AE
	35-TH-AE	61	2658.5	4.80035	AE
	36-TH-AE	62	275.5	1.41326	AE
	36-TH-AE	62	309.5	1.65585	AE
	36-TH-AE	62	395.5	2.50694	AE
	36-TH-AE	62	513.5	3.25	AE
	36-TH-AE	62	635.5	3.74306	AE
	36-TH-AE	62	772.5	3.31289	AE
	36-TH-AE	62	928.5	3.5375	AE
	36-TH-AE	62	1051.5	3.91756	AE
	36-TH-AE	62	1205.5	3.72414	AE
	36-TH-AE	62	1311.5	4.575	AE
	36-TH-AE	62	1429.5	3.47523	AE
	36-TH-AE	62	1541.5	4.67727	AE
	36-TH-AE	62	1604.5	4.96184	AE
	36-TH-AE	62	1737.5	4.65252	AE
	36-TH-AE	62	1842.5	5.50174	AE
	36-TH-AE	62	1983.5	5.66493	AE
	36-TH-AE	62	2102.5	5.56424	AE
	36-TH-AE	62	2221.5	5.58507	AE
	37-TH-AE	63	63	1.12069	AE
	37-TH-AE	63	93	1.30465	AE
	37-TH-AE	63	125	2.17882	AE
	37-TH-AE	63	224	2.47917	AE
	37-TH-AE	63	343	3.07118	AE
	37-TH-AE	63	489	3.95833	AE
	37-TH-AE	63	637	4.31771	AE
	37-TH-AE	63	757	4.19965	AE
	37-TH-AE	63	887	4.01215	AE
	37-TH-AE	63	1009	4.27604	AE
	37-TH-AE	63	1126	4.50868	AE
	37-TH-AE	63	1254	4.18095	AE
	37-TH-AE	63	1367	3.92627	AE
	37-TH-AE	63	1493	3.78017	AE
	37-TH-AE	63	1612	3.46051	AE
	37-TH-AE	63	1742	3.8371	AE
	37-TH-AE	63	1854	3.58931	AE
	37-TH-AE	63	1966	4.09355	AE
	37-TH-AE	63	2037	4.23871	AE
	37-TH-AE	63	2147	4.38586	AE
	37-TH-AE	63	2280	4.26389	AE
	37-TH-AE	63	2406	4.63021	AE
	37-TH-AE	63	2511	4.4184	AE
	37-TH-AE	63	2644	4.00868	AE
	38-TH-AE	64	63.5	0.967085	AE
	38-TH-AE	64	92.5	1.1622	AE
	38-TH-AE	64	124.5	1.55571	AE
	38-TH-AE	64	214.5	1.27786	AE
	38-TH-AE	64	334.5	2.50174	AE
	38-TH-AE	64	477.5	3.00694	AE
	38-TH-AE	64	635.5	3.76389	AE
	38-TH-AE	64	756.5	3.30903	AE
	38-TH-AE	64	882.5	3.44965	AE
	38-TH-AE	64	1008.5	3.58507	AE
	38-TH-AE	64	1125.5	3.625	AE
	38-TH-AE	64	1246.5	3.17051	AE
	38-TH-AE	64	1386.5	3.35693	AE
	38-TH-AE	64	1492.5	2.93586	AE
	38-TH-AE	64	1625.5	3.74132	AE
	38-TH-AE	64	1733.5	3.37405	AE
	38-TH-AE	64	1859.5	3.58916	AE
	38-TH-AE	64	2126.5	2.52901	AE
	38-TH-AE	64	2258.5	3.63368	AE
	38-TH-AE	64	2405.5	4.05035	AE
	38-TH-AE	64	2520.5	3.44578	AE
	38-TH-AE	64	2643.5	3.59572	AE
	39-TH-AE	69	80.5	1.10266	AE
	39-TH-AE	69	94.5	1.08604	AE
	39-TH-AE	69	150.5	1.38364	AE
	39-TH-AE	69	227.5	2.40696	AE
	39-TH-AE	69	416.5	3.18876	AE
	39-TH-AE	69	591.5	3.6332	AE
	39-TH-AE	69	724.5	3.64257	AE
	39-TH-AE	69	850.5	3.65863	AE
	39-TH-AE	69	964.5	3.48728	AE
	39-TH-AE	69	1090.5	3.46051	AE
	39-TH-AE	69	1212.5	4.61167	AE
	39-TH-AE	69	1320.5	3.84817	AE
	39-TH-AE	69	1446.5	4.37812	AE
	39-TH-AE	69	1564.5	4.50629	AE
	39-TH-AE	69	1689.5	3.88855	AE
	39-TH-AE	69	1814.5	3.95245	AE
	39-TH-AE	69	1969.5	4.16236	AE
	39-TH-AE	69	2053.5	4.23802	AE
	39-TH-AE	69	2206.5	3.67604	AE
	40-TH-AE	71	59	0.44052	AE
	40-TH-AE	71	213	2.62249	AE
	40-TH-AE	71	264	3.07898	AE
	40-TH-AE	71	363	3.45114	AE
	40-TH-AE	71	481	3.70281	AE
	40-TH-AE	71	602	3.90094	AE
	40-TH-AE	71	788	3.64926	AE
	40-TH-AE	71	986	3.67604	AE
	40-TH-AE	71	1112	4.56984	AE
	40-TH-AE	71	1223	3.27076	AE
	40-TH-AE	71	1347	5.29	AE
	40-TH-AE	71	1466	5.04574	AE
	40-TH-AE	71	1578	3.3083	AE
	40-TH-AE	71	1698	4.80916	AE
	40-TH-AE	71	1810	4.97634	AE
	40-TH-AE	71	1916	4.31776	AE
	40-TH-AE	71	2026	4.89985	AE
	40-TH-AE	71	2146	3.834	AE
	40-TH-AE	71	2286	4.05221	AE
	40-TH-AE	71	2404	4.02544	AE
	40-TH-AE	71	2516	3.92369	AE
	41-TH-AE	73	66.5	0.197026	AE
	41-TH-AE	73	116.5	0.819464	AE
	41-TH-AE	73	152.5	1.03244	AE
	41-TH-AE	73	377.5	2.43881	AE
	41-TH-AE	73	489.5	2.38955	AE
	41-TH-AE	73	675.5	2.83582	AE
	41-TH-AE	73	797.5	3.01429	AE
	41-TH-AE	73	908.5	2.49466	AE
	41-TH-AE	73	1027.5	2.75545	AE
	41-TH-AE	73	1146.5	2.83492	AE
	41-TH-AE	73	1154.5	2.48601	AE
	42-TH-AE	75	63	0.617871	AE
	42-TH-AE	75	105	1.24401	AE
	42-TH-AE	75	137	2.42985	AE
	42-TH-AE	75	239	2.95672	AE
	42-TH-AE	75	361	3.22836	AE
	42-TH-AE	75	486	3.5209	AE
	42-TH-AE	75	610	3.67164	AE
	42-TH-AE	75	729	3.67164	AE
	42-TH-AE	75	858	3.79851	AE
	42-TH-AE	75	984	3.78209	AE
	42-TH-AE	75	1162	3.1	AE
	42-TH-AE	75	1283	2.7375	AE
	42-TH-AE	75	1403	2.6619	AE
	42-TH-AE	75	1529	2.15245	AE
	42-TH-AE	75	1648	2.30044	AE
	42-TH-AE	75	1753	2.56076	AE
	42-TH-AE	75	1816	2.27769	AE
	42-TH-AE	75	1928	2.42836	AE
	42-TH-AE	75	2047	2.02188	AE
	42-TH-AE	75	2142	2.00393	AE
	42-TH-AE	75	2270	2.1	AE
	43-TH-AE	77	62.5	1.74525	AE
	43-TH-AE	77	97.5	2.24328	AE
	43-TH-AE	77	129.5	2.52239	AE
	43-TH-AE	77	231.5	3.30597	AE
	43-TH-AE	77	360.5	3.59851	AE
	43-TH-AE	77	478.5	4.25522	AE
	43-TH-AE	77	602.5	4.37015	AE
	43-TH-AE	77	721.5	4.43731	AE
	44-TH-AE	78	56	1.3308	AE
	44-TH-AE	78	90	1.8237	AE
	44-TH-AE	78	118	2.19254	AE
	44-TH-AE	78	272	3.39254	AE
	44-TH-AE	78	394	3.5597	AE
	44-TH-AE	78	518	3.84179	AE
	44-TH-AE	78	815	4.09851	AE
	44-TH-AE	78	983	3.84478	AE
	44-TH-AE	78	1542	4.54858	AE
	44-TH-AE	78	1696	4.17529	AE
	44-TH-AE	78	1885	4.44477	AE
	44-TH-AE	78	2207	3.87787	AE
	44-TH-AE	78	2248	4.01221	AE
	44-TH-AE	78	2289	4.24328	AE
	44-TH-AE	78	2403	4.3	AE
	44-TH-AE	78	2513	4.30149	AE
	44-TH-AE	78	2648	4.51343	AE
	45-TH-AE	79	133.5	1.42216	AE
	45-TH-AE	79	294.5	3.35625	AE
	45-TH-AE	79	417.5	3.95469	AE
	45-TH-AE	79	539.5	3.94619	AE
	45-TH-AE	79	664.5	3.79161	AE
	45-TH-AE	79	790.5	4.5194	AE
	45-TH-AE	79	924.5	4.36782	AE
	45-TH-AE	79	1063.5	4.79851	AE
	45-TH-AE	79	1186.5	5.44965	AE
	45-TH-AE	79	1308.5	5.29839	AE
	45-TH-AE	79	1427.5	5.68833	AE
	45-TH-AE	79	1545.5	5.22344	AE
	45-TH-AE	79	1670.5	5.17188	AE
	45-TH-AE	79	1789.5	5.3375	AE
	45-TH-AE	79	1924.5	5.47344	AE
	46-TH-AE	80	52.5	0.271375	AE
	46-TH-AE	80	76.5	0.348802	AE
	46-TH-AE	80	109.5	0.872754	AE
	46-TH-AE	80	195.5	2.20625	AE
	46-TH-AE	80	319.5	3.70938	AE
	46-TH-AE	80	490.5	3.71406	AE
	46-TH-AE	80	609.5	4.09531	AE
	46-TH-AE	80	732.5	4.10938	AE
	46-TH-AE	80	854.5	3.88594	AE
	46-TH-AE	80	979.5	3.96701	AE
	46-TH-AE	80	1105.5	3.23359	AE
	46-TH-AE	80	1224.5	3.13846	AE
	46-TH-AE	80	1343.5	3.475	AE
	46-TH-AE	80	1427.5	3.39389	AE
	46-TH-AE	80	1539.5	2.78972	AE
	46-TH-AE	80	1665.5	2.93307	AE
	46-TH-AE	80	1784.5	3.73833	AE
	46-TH-AE	80	1903.5	3.13281	AE
	46-TH-AE	80	2099.5	3.09531	AE
	46-TH-AE	80	2152.5	3.10312	AE
	46-TH-AE	80	2267.5	3.21406	AE
	47-TH-AE	84	60	1.21003	AE
	47-TH-AE	84	88	1.05988	AE
	47-TH-AE	84	125	1.59581	AE
	47-TH-AE	84	209	2.35469	AE
	47-TH-AE	84	321	2.49375	AE
	47-TH-AE	84	431	2.94545	AE
	47-TH-AE	84	1029	4.30083	AE
	47-TH-AE	84	1151	4.87438	AE
	47-TH-AE	84	1272	5.05124	AE
	47-TH-AE	84	1393	4.68264	AE
	47-TH-AE	84	1511	4.73223	AE
	47-TH-AE	84	1628	4.86774	AE
	47-TH-AE	84	1757	4.43868	AE
	47-TH-AE	84	1879	3.76975	AE
	47-TH-AE	84	1998	5.05329	AE
	47-TH-AE	84	2132	4.68095	AE
	47-TH-AE	84	2285	5.455	AE
	47-TH-AE	84	2400	5.29032	AE
	47-TH-AE	84	2524	4.92947	AE
	47-TH-AE	84	2628	4.42539	AE
	47-TH-AE	84	2776	4.55702	AE
	47-TH-AE	84	2888	4.08595	AE
	47-TH-AE	84	2888	4.08595	AE
	47-TH-AE	84	3015	3.79669	AE
	47-TH-AE	84	3015	3.79669	AE
	48-TH-AE	85	60.5	0.509506	AE
	48-TH-AE	85	85.5	0.387725	AE
	48-TH-AE	85	114.5	0.815868	AE
	48-TH-AE	85	227.5	2.35702	AE
	48-TH-AE	85	361.5	2.69421	AE
	48-TH-AE	85	488.5	3.44132	AE
	48-TH-AE	85	605.5	3.63802	AE
	48-TH-AE	85	710.5	3.89256	AE
	48-TH-AE	85	841.5	3.92231	AE
	48-TH-AE	85	962.5	4.44793	AE
	48-TH-AE	85	1083.5	4.72562	AE
	48-TH-AE	85	1202.5	3.25825	AE
	48-TH-AE	85	1335.5	4.52665	AE
	48-TH-AE	85	1457.5	3.14107	AE
	48-TH-AE	85	1580.5	3.79384	AE
	48-TH-AE	85	1695.5	5.11538	AE
	48-TH-AE	85	1789.5	4.37069	AE
	48-TH-AE	85	1913.5	5.07313	AE
	48-TH-AE	85	2041.5	4.61596	AE
	48-TH-AE	85	2157.5	4.86943	AE
	48-TH-AE	85	2283.5	5.23306	AE
	48-TH-AE	85	2404.5	4.87273	AE
	48-TH-AE	85	2518.5	5.19339	AE
	48-TH-AE	85	2643.5	5.09917	AE
	49-TH-AE	87	76.5	1.81227	AE
	49-TH-AE	87	104.5	1.58832	AE
	49-TH-AE	87	134.5	2.24132	AE
	49-TH-AE	87	209.5	3.39008	AE
	49-TH-AE	87	340.5	3.71901	AE
	49-TH-AE	87	461.5	3.93058	AE
	49-TH-AE	87	614.5	4.04628	AE
	49-TH-AE	87	740.5	3.18063	AE
	49-TH-AE	87	858.5	3.83042	AE
	49-TH-AE	87	980.5	3.78881	AE
	49-TH-AE	87	1103.5	4.03879	AE
	49-TH-AE	87	1223.5	3.05461	AE
	49-TH-AE	87	1323.5	4.65833	AE
	49-TH-AE	87	1443.5	4.18652	AE
	49-TH-AE	87	1565.5	4.41587	AE
	49-TH-AE	87	1692.5	4.67091	AE
	49-TH-AE	87	1813.5	4.84463	AE
	49-TH-AE	87	1930.5	4.67769	AE
	49-TH-AE	87	2059.5	4.32397	AE
	50-TH-AE	90	60	1.53612	AE
	50-TH-AE	90	80	1.50749	AE
	50-TH-AE	90	117	2.76489	AE
	50-TH-AE	90	207	2.94809	AE
	50-TH-AE	90	327	2.95725	AE
	50-TH-AE	90	471	3.46412	AE
	50-TH-AE	90	695	3.81832	AE
	50-TH-AE	90	818	3.9084	AE
	50-TH-AE	90	941	4.41832	AE
	50-TH-AE	90	1062	4.3771	AE
	50-TH-AE	90	1179	5.16333	AE
	50-TH-AE	90	1304	5.17361	AE
	50-TH-AE	90	1423	5.14333	AE
	50-TH-AE	90	1546	4.48531	AE
	50-TH-AE	90	1668	5.23548	AE
	50-TH-AE	90	1781	4.32587	AE
	50-TH-AE	90	1902	4.75472	AE
	50-TH-AE	90	2022	4.82704	AE
	50-TH-AE	90	2141	4.41566	AE
	50-TH-AE	90	2265	4.51908	AE
	50-TH-AE	90	2391	4.7084	AE
	50-TH-AE	90	2517	4.79389	AE
	50-TH-AE	90	2636	5.00763	AE
	51-TH-AE	96	45.5	0.711027	AE
	51-TH-AE	96	79.5	0.585044	AE
	51-TH-AE	96	108.5	0.560117	AE
	51-TH-AE	96	205.5	1.75073	AE
	51-TH-AE	96	367.5	2.79821	AE
	51-TH-AE	96	486.5	2.60837	AE
	51-TH-AE	96	583.5	2.66218	AE
	51-TH-AE	96	715.5	2.48281	AE
	51-TH-AE	96	834.5	2.88042	AE
	51-TH-AE	96	955.5	2.97309	AE
	51-TH-AE	96	1079.5	3.04634	AE
	51-TH-AE	96	1193.5	3.02351	AE
	51-TH-AE	96	1317.5	3.21399	AE
	51-TH-AE	96	1440.5	3.04518	AE
	51-TH-AE	96	1562.5	2.76037	AE
	51-TH-AE	96	1682.5	2.85676	AE
	51-TH-AE	96	1808.5	3.55914	AE
	51-TH-AE	96	1927.5	3.68161	AE
	51-TH-AE	96	2046.5	3.91483	AE
	51-TH-AE	96	2171.5	3.99833	AE
	51-TH-AE	96	2290.5	3.52466	AE
	51-TH-AE	96	2389.5	3.5725	AE
	51-TH-AE	96	2515.5	3.68759	AE
	52-TH-AE	97	59	0.659875	AE
	52-TH-AE	97	88	0.325513	AE
	52-TH-AE	97	123	0.470674	AE
	52-TH-AE	97	207	0.875367	AE
	52-TH-AE	97	326	1.3695	AE
	52-TH-AE	97	445	2.27354	AE
	53-TH-AE	104	62	0.509506	AE
	53-TH-AE	104	132	0.910557	AE
	53-TH-AE	104	161	1.18915	AE
	53-TH-AE	104	678	3.63994	AE
	53-TH-AE	104	797	3.43868	AE
	53-TH-AE	104	915	3.60063	AE
	53-TH-AE	104	1035	3.76415	AE
	53-TH-AE	104	1152	3.50629	AE
	53-TH-AE	104	1273	3.82985	AE
	53-TH-AE	104	1397	4.34677	AE
	53-TH-AE	104	1534	4.29008	AE
	53-TH-AE	104	1657	4.15115	AE
	53-TH-AE	104	1776	4.55729	AE
	53-TH-AE	104	1894	4.7405	AE
	53-TH-AE	104	2006	4.20839	AE
	53-TH-AE	104	2036	4.46262	AE
	53-TH-AE	104	2245	3.74297	AE
	53-TH-AE	104	2371	4.13679	AE
	53-TH-AE	104	2490	3.96855	AE
	54-TH-AE	105	52.5	0.842205	AE
	54-TH-AE	105	67.5	0.888563	AE
	54-TH-AE	105	99.5	1.14223	AE
	54-TH-AE	105	190.5	1.80352	AE
	54-TH-AE	105	311.5	2.84277	AE
	54-TH-AE	105	430.5	3.08805	AE
	54-TH-AE	105	527.5	3.86635	AE
	54-TH-AE	105	659.5	3.96226	AE
	54-TH-AE	105	778.5	4.18239	AE
	54-TH-AE	105	926.5	4.12107	AE
	54-TH-AE	105	1052.5	4.53628	AE
	54-TH-AE	105	1170.5	4.32857	AE
	54-TH-AE	105	1289.5	4.37405	AE
	54-TH-AE	105	1409.5	4.29897	AE
	54-TH-AE	105	1517.5	4.3434	AE
	55-TH-AE	106	69	1.78137	AE
	55-TH-AE	106	106	2.02201	AE
	55-TH-AE	106	140	2.40252	AE
	55-TH-AE	106	238	3.61321	AE
	55-TH-AE	106	363	3.4434	AE
	55-TH-AE	106	484	3.75157	AE
	55-TH-AE	106	617	3.81132	AE
	55-TH-AE	106	736	3.59434	AE
	55-TH-AE	106	864	3.8522	AE
	55-TH-AE	106	1008	3.93239	AE
	55-TH-AE	106	1127	4.25629	AE
	55-TH-AE	106	1246	4.71667	AE
	55-TH-AE	106	1367	3.95238	AE
	55-TH-AE	106	1498	3.62519	AE
	55-TH-AE	106	1617	4.01389	AE
	55-TH-AE	106	1736	3.47775	AE
	55-TH-AE	106	1862	3.46851	AE
	55-TH-AE	106	1981	4.205	AE
	56-TH-AE	110	454.5	1.75279	AE
	56-TH-AE	110	631.5	3.18442	AE
	56-TH-AE	110	657.5	3.11447	AE
	56-TH-AE	110	744.5	3.59141	AE
	56-TH-AE	110	891.5	3.82353	AE
	56-TH-AE	110	1000.5	3.85215	AE
	56-TH-AE	110	1113.5	3.93482	AE
	56-TH-AE	110	1249.5	4.02209	AE
	56-TH-AE	110	1364.5	3.46834	AE
	56-TH-AE	110	1486.5	4.17882	AE
	56-TH-AE	110	1613.5	2.67122	AE
	56-TH-AE	110	1742.5	4.20806	AE
	56-TH-AE	110	1854.5	3.6762	AE
	56-TH-AE	110	1966.5	3.80492	AE
	56-TH-AE	110	2210.5	3.46487	AE
	56-TH-AE	110	2213.5	4.24843	AE
	56-TH-AE	110	2338.5	4.22734	AE
	56-TH-AE	110	2471.5	4.40064	AE
	56-TH-AE	110	2577.5	4.16693	AE
	57-TH-AE	111	66	0.482759	AE
	57-TH-AE	111	81	0.3698	AE
	57-TH-AE	111	110	0.42527	AE
	57-TH-AE	111	199	1.38521	AE
	57-TH-AE	111	313	2.96502	AE
	57-TH-AE	111	437	4.09857	AE
	58-TH-AE	113	60.5	0.479554	AE
	58-TH-AE	113	184.5	2.53305	AE
	58-TH-AE	113	212.5	3.05603	AE
	58-TH-AE	113	305.5	3.95546	AE
	58-TH-AE	113	431.5	3.69971	AE
	58-TH-AE	113	530.5	4	AE
	58-TH-AE	113	677.5	4.10489	AE
	58-TH-AE	113	825.5	4.07615	AE
	58-TH-AE	113	944.5	4.12213	AE
	58-TH-AE	113	1070.5	4.26612	AE
	58-TH-AE	113	1196.5	3.65445	AE
	58-TH-AE	113	1297.5	3.45114	AE
	58-TH-AE	113	1425.5	3.85373	AE
	58-TH-AE	113	1564.5	4.10469	AE
	58-TH-AE	113	1669.5	4.23167	AE
	58-TH-AE	113	1794.5	4.19097	AE
	58-TH-AE	113	1914.5	2.78043	AE
	58-TH-AE	113	2036.5	3.93229	AE
	58-TH-AE	113	2158.5	3.56178	AE
	58-TH-AE	113	2284.5	3.53736	AE
	58-TH-AE	113	2410.5	3.25144	AE
	59-TH-AE	114	63	0.64684	AE
	59-TH-AE	114	86	0.580894	AE
	59-TH-AE	114	128	0.713405	AE
	59-TH-AE	114	206	0.841294	AE
	59-TH-AE	114	331	1.93374	AE
	59-TH-AE	114	449	2.19684	AE
	59-TH-AE	114	589	2.52443	AE
	59-TH-AE	114	697	3.01644	AE
	59-TH-AE	114	834	2.90574	AE
	59-TH-AE	114	938	3.30643	AE
	59-TH-AE	114	1075	3.63492	AE
	59-TH-AE	114	1194	3.39441	AE
	59-TH-AE	114	1302	3.60763	AE
	59-TH-AE	114	1437	4.07667	AE
	59-TH-AE	114	1554	3.90536	AE
	59-TH-AE	114	1696	3.74063	AE
	59-TH-AE	114	1806	3.93391	AE
	59-TH-AE	114	1921	4.26293	AE
	59-TH-AE	114	2038	4.06466	AE
	60-TH-AE	115	65	2.11795	AE
	60-TH-AE	115	120	2.39368	AE
	60-TH-AE	115	149	2.79167	AE
	60-TH-AE	115	253	3.27443	AE
	60-TH-AE	115	386	3.78448	AE
	60-TH-AE	115	511	4.13362	AE
	60-TH-AE	115	652	4.19397	AE
	60-TH-AE	115	791	4.26724	AE
	60-TH-AE	115	904	3.80155	AE
	60-TH-AE	115	1024	4.30388	AE
	60-TH-AE	115	1150	4.41705	AE
	61-TH-AE	116	174.5	0.027881	AE
	61-TH-AE	116	216.5	0.905512	AE
	61-TH-AE	116	298.5	1.5874	AE
	61-TH-AE	116	377.5	2.10388	AE
	61-TH-AE	116	595.5	3.15349	AE
	61-TH-AE	116	718.5	3.22016	AE
	61-TH-AE	116	841.5	2.91523	AE
	61-TH-AE	116	967.5	2.91523	AE
	61-TH-AE	116	1070.5	3.19254	AE
	61-TH-AE	116	1195.5	2.79021	AE
	61-TH-AE	116	1313.5	3.30896	AE
	61-TH-AE	116	1436.5	3.58254	AE
	61-TH-AE	116	1544.5	3.38112	AE
	61-TH-AE	116	1681.5	3.01224	AE
	61-TH-AE	116	1800.5	3.32288	AE
	61-TH-AE	116	1924.5	3.40501	AE
	61-TH-AE	116	2038.5	3.66612	AE
	61-TH-AE	116	2169.5	3.40086	AE
	61-TH-AE	116	2288.5	3.43822	AE
	61-TH-AE	116	2526.5	3.40374	AE
	62-TH-AE	118	64	0.437262	AE
	62-TH-AE	118	127	2.05016	AE
	62-TH-AE	118	155	2.87931	AE
	63-TH-AE	119	59.5	0.598513	AE
	63-TH-AE	119	101.5	1.36826	AE
	63-TH-AE	119	137.5	1.30663	AE
	63-TH-AE	119	262.5	1.62404	AE
	63-TH-AE	119	442.5	2.48276	AE
	63-TH-AE	119	584.5	2.40909	AE
	63-TH-AE	119	712.5	3.15047	AE
	63-TH-AE	119	838.5	3.51254	AE
	63-TH-AE	119	955.5	3.52308	AE
	63-TH-AE	119	1080.5	3.17622	AE
	63-TH-AE	119	1198.5	2.93884	AE
	63-TH-AE	119	1321.5	2.64355	AE
	63-TH-AE	119	1429.5	2.46697	AE
	63-TH-AE	119	1566.5	2.24444	AE
	63-TH-AE	119	1685.5	2.82229	AE
	63-TH-AE	119	1809.5	2.59048	AE
	63-TH-AE	119	1923.5	2.52562	AE
	63-TH-AE	119	2054.5	2.05956	AE
	63-TH-AE	119	2186.5	2.00627	AE
	63-TH-AE	119	2279.5	2.27427	AE
	63-TH-AE	119	2411.5	2.05956	AE
	64-TH-AE	120	70.5	0.845725	AE
	64-TH-AE	120	99.5	0.645609	AE
	64-TH-AE	120	239.5	1.7057	AE
	64-TH-AE	120	372.5	1.81818	AE
	64-TH-AE	120	538.5	2.32288	AE
	64-TH-AE	120	645.5	2.14734	AE
	64-TH-AE	120	771.5	2.55329	AE
	64-TH-AE	120	888.5	2.50431	AE
	64-TH-AE	120	1019.5	3.27812	AE
	64-TH-AE	120	1161.5	2.67581	AE
	64-TH-AE	120	1281.5	2.22251	AE
	64-TH-AE	120	1405.5	2.39478	AE
	64-TH-AE	120	1527.5	2.14267	AE
	64-TH-AE	120	1645.5	2.0994	AE
	64-TH-AE	120	1772.5	2.16051	AE
	64-TH-AE	120	1891.5	2.12388	AE
	64-TH-AE	120	2008.5	2.50627	AE
	64-TH-AE	120	2134.5	2.60031	AE
	64-TH-AE	120	2252.5	2.38401	AE
	65-TH-AE	122	66.5	0.598859	AE
	65-TH-AE	122	107.5	0.677966	AE
	65-TH-AE	122	151.5	1.14022	AE
	65-TH-AE	122	282.5	2.45298	AE
	65-TH-AE	122	388.5	3.04545	AE
	65-TH-AE	122	513.5	3.36207	AE
	65-TH-AE	122	654.5	3.70533	AE
	65-TH-AE	122	793.5	4.1395	AE
	65-TH-AE	122	906.5	4.23041	AE
	65-TH-AE	122	1026.5	4.279	AE
	65-TH-AE	122	1152.5	4.68182	AE
	65-TH-AE	122	1269.5	5.26049	AE
	65-TH-AE	122	1400.5	4.89984	AE
	65-TH-AE	122	1509.5	4.52381	AE
	65-TH-AE	122	1635.5	5.03802	AE
	65-TH-AE	122	1754.5	3.29352	AE
	65-TH-AE	122	1873.5	4.82645	AE
	65-TH-AE	122	2006.5	4.49313	AE
	65-TH-AE	122	2116.5	3.46303	AE
	65-TH-AE	122	2244.5	4.27692	AE
	65-TH-AE	122	2353.5	4.52821	AE
	65-TH-AE	122	2486.5	4.43887	AE
	65-TH-AE	122	2599.5	4.20846	AE
	66-TH-AE	124	69.5	0.897338	AE
	66-TH-AE	124	119.5	1.19569	AE
	66-TH-AE	124	148.5	1.24499	AE
	66-TH-AE	124	252.5	2.14333	AE
	66-TH-AE	124	510.5	3.19667	AE
	66-TH-AE	124	669.5	3.82833	AE
	66-TH-AE	124	804.5	3.82	AE
	66-TH-AE	124	945.5	3.75167	AE
	66-TH-AE	124	1044.5	3.71667	AE
	66-TH-AE	124	1174.5	3.98167	AE
	66-TH-AE	124	1293.5	4.20312	AE
	66-TH-AE	124	1414.5	4.23471	AE
	66-TH-AE	124	1539.5	3.87697	AE
	66-TH-AE	124	1660.5	4.09687	AE
	66-TH-AE	124	1791.5	3.39151	AE
	66-TH-AE	124	1909.5	3.33579	AE
	66-TH-AE	124	2022.5	2.71235	AE
	66-TH-AE	124	2150.5	3.76748	AE
	66-TH-AE	124	2269.5	4.0127	AE
	66-TH-AE	124	2386.5	4.49833	AE
	66-TH-AE	124	2512.5	4.70667	AE
	66-TH-AE	124	2630.5	4.895	AE
	67-TH-AE	126	60.5	0.306691	AE
	67-TH-AE	126	81.5	0.329738	AE
	67-TH-AE	126	137.5	1.4453	AE
	67-TH-AE	126	386.5	4.36167	AE
	67-TH-AE	126	528.5	4.16667	AE
	67-TH-AE	126	668.5	4.21833	AE
	67-TH-AE	126	778.5	4.33167	AE
	67-TH-AE	126	892.5	4.28833	AE
	67-TH-AE	126	1023.5	4.01767	AE
	67-TH-AE	126	1209.5	3.88994	AE
	67-TH-AE	126	1328.5	4.55781	AE
	67-TH-AE	126	1451.5	4.29008	AE
	67-TH-AE	126	1571.5	3.05575	AE
	67-TH-AE	126	1699.5	3.87786	AE
	67-TH-AE	126	1809.5	3.66269	AE
	67-TH-AE	126	1942.5	4.51577	AE
	67-TH-AE	126	2052.5	4.67167	AE
	67-TH-AE	126	2180.5	5.31	AE
	67-TH-AE	126	2292.5	5.35833	AE
	67-TH-AE	126	2390.5	5.495	AE
	68-TH-AE	127	61.5	0.805643	AE
	68-TH-AE	127	92.5	1.68259	AE
	68-TH-AE	127	124.5	2.55167	AE
	68-TH-AE	127	186.5	2.7	AE
	68-TH-AE	127	305.5	3.42667	AE
	68-TH-AE	127	424.5	4.29167	AE
	68-TH-AE	127	1194.5	5.26167	AE
	69-TH-AE	129	56	1.31939	AE
	69-TH-AE	129	70	1.74016	AE
	69-TH-AE	129	98	1.87559	AE
	69-TH-AE	129	191	2.75385	AE
	70-TH-AE	130	128	2.39021	AE
	70-TH-AE	130	184	2.96783	AE
	70-TH-AE	130	303	3.6042	AE
	70-TH-AE	130	432	4.21678	AE
	70-TH-AE	130	432	4.21678	AE
	70-TH-AE	130	554	4.27832	AE
	70-TH-AE	130	682	4.45649	AE
	70-TH-AE	130	809	4.50602	AE
	70-TH-AE	130	907	3.55063	AE
	70-TH-AE	130	990	5.53671	AE
	70-TH-AE	130	1150	4.75385	AE
	70-TH-AE	130	1272	5.36563	AE
	70-TH-AE	130	1387	5.69091	AE
	70-TH-AE	130	1513	5.39389	AE
	70-TH-AE	130	1653	4.86434	AE
	70-TH-AE	130	1759	4.98462	AE
	70-TH-AE	130	1891	4.83357	AE
	71-TH-AE	131	115.5	1.82362	AE
	71-TH-AE	131	159.5	2.19843	AE
	71-TH-AE	131	285.5	2.84755	AE
	71-TH-AE	131	410.5	3.69231	AE
	71-TH-AE	131	410.5	3.69231	AE
	71-TH-AE	131	530.5	3.80979	AE
	71-TH-AE	131	649.5	4.84112	AE
	71-TH-AE	131	771.5	3.917	AE
	71-TH-AE	131	876.5	5.07474	AE
	71-TH-AE	131	956.5	5.34063	AE
	71-TH-AE	131	1083.5	5.24275	AE
	71-TH-AE	131	1208.5	5.32759	AE
	71-TH-AE	131	1331.5	5.28095	AE
	71-TH-AE	131	1457.5	5.35373	AE
	71-TH-AE	131	1569.5	5.66406	AE
	71-TH-AE	131	1709.5	4.6965	AE
	71-TH-AE	131	1814.5	4.88671	AE
	71-TH-AE	131	1940.5	4.97902	AE
	71-TH-AE	131	2054.5	5.11049	AE
	72-TH-AE	133	92	0.626772	AE
	72-TH-AE	133	122	0.762205	AE
	72-TH-AE	133	241	1.07874	AE
	72-TH-AE	133	364	2.0189	AE
	72-TH-AE	133	364	2.0189	AE
	72-TH-AE	133	486	2.73276	AE

## Sheet: Kenya AD
	Study:			SC Panels
	Origin:			Kenya
	Subtype:			A/D
	Total Panels (N)/Specimens (n):			N=10, n=28
	SC Panel #	Study ID#	Days Since SC	LAg ODn	Subtype
	1-KE-AD	1261	24	0.23201	A/D
	1-KE-AD	1261	110	3.34769	A/D
	2-KE-AD	1268	93	1.03893	A/D
	2-KE-AD	1268	226	3.71721	A/D
	3-KE-AD	1769	19.5	0.925143	A/D
	3-KE-AD	1769	167.5	4.74854	A/D
	3-KE-AD	1769	237.5	5.44547	A/D
	4-KE-AD	2210	80	1.19269	A/D
	4-KE-AD	2210	167	2.041	A/D
	4-KE-AD	2210	297	3.184	A/D
	5-KE-AD	2543	21	0.188125	A/D
	5-KE-AD	2543	105	3.84412	A/D
	5-KE-AD	2543	196	4.69475	A/D
	6-KE-AD	2850	21	0.609215	A/D
	6-KE-AD	2850	112	3.3694	A/D
	6-KE-AD	2850	209	5.25988	A/D
	7-KE-AD	1123	74.5	0.0886626	A/D
	7-KE-AD	1123	401.5	5.67871	A/D
	7-KE-AD	1123	564.5	6.07018	A/D
	8-KE-AD	2596	70	0.197056	A/D
	8-KE-AD	2596	172	1.02869	A/D
	8-KE-AD	2596	715	5.52457	A/D
	9-KE-AD	3575	184	1.454	A/D
	9-KE-AD	3575	214	2.566	A/D
	9-KE-AD	3575	323	3.969	A/D
	10-KE-AD	4416	17	0.158087	A/D
	10-KE-AD	4416	55	0.882729	A/D
	10-KE-AD	4416	394	5.09702	A/D

## Sheet: ALL Panels
Study:			ALL
Origin:			ALL
Subtype:			A, B, C, D, AE
Total Panels (N)/Specimens (n):			N=176, n=2076
	SC Panel #	Study ID#	Days Since SC	LAg ODn	Subtype
	1-TH-AE	4	97	0.540752	AE
	1-TH-AE	4	119	0.895613	AE
	1-TH-AE	4	152	0.928896	AE
	1-TH-AE	4	240	3.02419	AE
	1-TH-AE	4	365	2.94516	AE
	1-TH-AE	4	502	3.72097	AE
	1-TH-AE	4	792	4.98065	AE
	1-TH-AE	4	919	5.2	AE
	1-TH-AE	4	1045	5.5871	AE
	1-TH-AE	4	1161	5.60806	AE
	1-TH-AE	4	1289	5.59516	AE
	1-TH-AE	4	1409	4.57068	AE
	1-TH-AE	4	1525	5.33956	AE
	1-TH-AE	4	1658	6.05035	AE
	1-TH-AE	4	1777	5.86435	AE
	1-TH-AE	4	1898	5.67657	AE
	1-TH-AE	4	2017	5.28401	AE
	1-TH-AE	4	2126	5.31429	AE
	1-TH-AE	4	2375	5.23968	AE
	1-TH-AE	4	2401	5.97667	AE
	1-TH-AE	4	2498	6.07258	AE
	1-TH-AE	4	2617	6.07903	AE
	1-TH-AE	4	2738	6.02419	AE
	2-TH-AE	5	62	1.44984	AE
	2-TH-AE	5	104	1.75038	AE
	2-TH-AE	5	140	1.82148	AE
	2-TH-AE	5	224	2.19677	AE
	2-TH-AE	5	349	2.5871	AE
	2-TH-AE	5	467	3.38226	AE
	2-TH-AE	5	623	3.46452	AE
	2-TH-AE	5	869	4.00645	AE
	2-TH-AE	5	987	4.21613	AE
	2-TH-AE	5	1111	4.04839	AE
	2-TH-AE	5	1236	4.27186	AE
	2-TH-AE	5	1356	4.21563	AE
	2-TH-AE	5	1489	4.53594	AE
	2-TH-AE	5	1609	4.41322	AE
	2-TH-AE	5	1729	3.35743	AE
	2-TH-AE	5	1848	3.7327	AE
	2-TH-AE	5	1958	4.14196	AE
	2-TH-AE	5	2206	4.41009	AE
	2-TH-AE	5	2232	4.04232	AE
	2-TH-AE	5	2336	4.80806	AE
	2-TH-AE	5	2457	4.65161	AE
	2-TH-AE	5	2569	4.77903	AE
	3-TH-AE	7	59.5	1.80669	AE
	3-TH-AE	7	79.5	2.39677	AE
	3-TH-AE	7	113.5	2.57097	AE
	3-TH-AE	7	199.5	3.28548	AE
	3-TH-AE	7	311.5	3.76129	AE
	3-TH-AE	7	456.5	3.84194	AE
	3-TH-AE	7	575.5	3.59516	AE
	3-TH-AE	7	693.5	3.5629	AE
	3-TH-AE	7	819.5	3.90484	AE
	3-TH-AE	7	947.5	3.55725	AE
	3-TH-AE	7	1059.5	3.0919	AE
	3-TH-AE	7	1190.5	3.84375	AE
	3-TH-AE	7	1306.5	3.95979	AE
	3-TH-AE	7	1395.5	3.38705	AE
	3-TH-AE	7	1536.5	3.77313	AE
	3-TH-AE	7	1663.5	4.12031	AE
	3-TH-AE	7	1796.5	4.26489	AE
	3-TH-AE	7	1915.5	4.22888	AE
	3-TH-AE	7	2040.5	4.84355	AE
	4-TH-AE	8	59.5	1.40282	AE
	4-TH-AE	8	71.5	1.18306	AE
	4-TH-AE	8	109.5	2.78387	AE
	4-TH-AE	8	203.5	4.09516	AE
	4-TH-AE	8	324.5	5.07742	AE
	4-TH-AE	8	444.5	4.82742	AE
	4-TH-AE	8	589.5	5.11452	AE
	4-TH-AE	8	714.5	4.60252	AE
	4-TH-AE	8	826.5	4.92429	AE
	4-TH-AE	8	947.5	5.05678	AE
	4-TH-AE	8	1074.5	5.07343	AE
	4-TH-AE	8	1192.5	4.5791	AE
	4-TH-AE	8	1318.5	5.15161	AE
	4-TH-AE	8	1439.5	4.77259	AE
	4-TH-AE	8	1528.5	5.265	AE
	4-TH-AE	8	1669.5	5.02972	AE
	4-TH-AE	8	1796.5	5.10457	AE
	4-TH-AE	8	1929.5	5.655	AE
	4-TH-AE	8	2055.5	5.37581	AE
	4-TH-AE	8	2146.5	5.59306	AE
	4-TH-AE	8	2264.5	5.58044	AE
	4-TH-AE	8	2383.5	5.4795	AE
	4-TH-AE	8	2508.5	5.50315	AE
	5-TH-AE	9	56.5	1.93552	AE
	5-TH-AE	9	768.5	4.74132	AE
	5-TH-AE	9	799.5	4.78076	AE
	5-TH-AE	9	891.5	4.69558	AE
	6-TH-AE	10	59	1.63498	AE
	6-TH-AE	10	99	2.32492	AE
	6-TH-AE	10	135	2.03943	AE
	6-TH-AE	10	222	2.38486	AE
	6-TH-AE	10	345	2.7429	AE
	6-TH-AE	10	465	2.68297	AE
	6-TH-AE	10	598	3.09937	AE
	6-TH-AE	10	740	3.07571	AE
	6-TH-AE	10	845	3.12303	AE
	6-TH-AE	10	976	3.13722	AE
	6-TH-AE	10	1090	3.35331	AE
	6-TH-AE	10	1237	2.52861	AE
	6-TH-AE	10	1361	2.90968	AE
	6-TH-AE	10	1479	2.94469	AE
	6-TH-AE	10	1604	3.35199	AE
	6-TH-AE	10	1723	3.34529	AE
	6-TH-AE	10	1825	3.18612	AE
	6-TH-AE	10	1969	2.55799	AE
	6-TH-AE	10	2087	3.44355	AE
	6-TH-AE	10	2222	4.19716	AE
	6-TH-AE	10	2455	3.94637	AE
	6-TH-AE	10	2565	4.62461	AE
	7-TH-AE	11	45.5	0.754753	AE
	7-TH-AE	11	85.5	0.895613	AE
	7-TH-AE	11	116.5	1.49924	AE
	7-TH-AE	11	208.5	3.17823	AE
	7-TH-AE	11	331.5	3.46057	AE
	7-TH-AE	11	451.5	3.94953	AE
	7-TH-AE	11	584.5	4.32177	AE
	7-TH-AE	11	711.5	4.153	AE
	7-TH-AE	11	831.5	4.53312	AE
	7-TH-AE	11	962.5	4.16562	AE
	7-TH-AE	11	1076.5	4.03312	AE
	8-TH-AE	15	167.5	0.758621	AE
	8-TH-AE	15	195.5	1.2239	AE
	8-TH-AE	15	224.5	1.59002	AE
	8-TH-AE	15	314.5	2.87413	AE
	9-TH-AE	19	85.5	1.73978	AE
	9-TH-AE	19	103.5	1.39788	AE
	9-TH-AE	19	138.5	2.11713	AE
	9-TH-AE	19	273.5	3.4021	AE
	9-TH-AE	19	405.5	3.86189	AE
	9-TH-AE	19	527.5	4.22203	AE
	9-TH-AE	19	649.5	4.45804	AE
	9-TH-AE	19	769.5	4.0507	AE
	9-TH-AE	19	891.5	4.2465	AE
	9-TH-AE	19	1013.5	4.05806	AE
	9-TH-AE	19	1135.5	4.34722	AE
	9-TH-AE	19	1259.5	3.85202	AE
	9-TH-AE	19	1372.5	3.79188	AE
	9-TH-AE	19	1517.5	4.07837	AE
	9-TH-AE	19	1639.5	4.63116	AE
	10-TH-AE	22	59	0.8327	AE
	10-TH-AE	22	82	0.774584	AE
	10-TH-AE	22	117	1.7171	AE
	10-TH-AE	22	213	1.73071	AE
	10-TH-AE	22	335	2.72698	AE
	10-TH-AE	22	458	2.54921	AE
	10-TH-AE	22	586	2.94603	AE
	10-TH-AE	22	713	3.06667	AE
	10-TH-AE	22	823	3.05714	AE
	10-TH-AE	22	943	3.51908	AE
	10-TH-AE	22	1080	3.65109	AE
	10-TH-AE	22	1201	4.11129	AE
	10-TH-AE	22	1320	3.57229	AE
	10-TH-AE	22	1448	4.10175	AE
	10-TH-AE	22	1573	3.56761	AE
	10-TH-AE	22	1678	3.31045	AE
	10-TH-AE	22	1804	3.17539	AE
	10-TH-AE	22	1923	3.65421	AE
	10-TH-AE	22	2070	3.42381	AE
	10-TH-AE	22	2154	3.43968	AE
	10-TH-AE	22	2273	3.60159	AE
	10-TH-AE	22	2378	3.46508	AE
	11-TH-AE	24	59	1.03448	AE
	11-TH-AE	24	72	1.03177	AE
	11-TH-AE	24	111	1.59002	AE
	11-TH-AE	24	248	3.02063	AE
	12-TH-AE	25	56	0.484326	AE
	12-TH-AE	25	90	0.423601	AE
	12-TH-AE	25	133	0.963691	AE
	12-TH-AE	25	230	1.82022	AE
	12-TH-AE	25	335	2.9619	AE
	12-TH-AE	25	457	3.60317	AE
	12-TH-AE	25	616	4.36349	AE
	12-TH-AE	25	742	4.23968	AE
	12-TH-AE	25	861	4.55873	AE
	12-TH-AE	25	968	4.72381	AE
	12-TH-AE	25	1107	4.96364	AE
	12-TH-AE	25	1218	4.93881	AE
	12-TH-AE	25	1353	4.62696	AE
	12-TH-AE	25	1457	3.74431	AE
	12-TH-AE	25	1598	5.22049	AE
	12-TH-AE	25	1710	4.73193	AE
	12-TH-AE	25	1864	4.22892	AE
	12-TH-AE	25	2009	4.61435	AE
	12-TH-AE	25	2158	5.12857	AE
	12-TH-AE	25	2296	5.36825	AE
	12-TH-AE	25	2459	5.39841	AE
	12-TH-AE	25	2521	5.20159	AE
	13-TH-AE	27	59.5	1.68216	AE
	13-TH-AE	27	135.5	3.07853	AE
	13-TH-AE	27	169.5	2.89267	AE
	13-TH-AE	27	245.5	4.23822	AE
	13-TH-AE	27	392.5	4.1911	AE
	13-TH-AE	27	540.5	3.77618	AE
	13-TH-AE	27	652.5	3.86518	AE
	13-TH-AE	27	777.5	3.81675	AE
	13-TH-AE	27	898.5	3.99346	AE
	13-TH-AE	27	1029.5	4.20912	AE
	13-TH-AE	27	1141.5	4.45298	AE
	13-TH-AE	27	1263.5	4.09985	AE
	13-TH-AE	27	1374.5	4.0597	AE
	13-TH-AE	27	1513.5	4.36333	AE
	13-TH-AE	27	1603.5	4.17084	AE
	13-TH-AE	27	1717.5	4.15661	AE
	13-TH-AE	27	1837.5	4.07075	AE
	13-TH-AE	27	1961.5	4.19279	AE
	13-TH-AE	27	2083.5	3.38613	AE
	13-TH-AE	27	2193.5	3.34293	AE
	13-TH-AE	27	2354.5	3.27225	AE
	14-TH-AE	31	73.5	1.04461	AE
	14-TH-AE	31	179.5	1.62921	AE
	14-TH-AE	31	424.5	3.23429	AE
	14-TH-AE	31	554.5	3.57984	AE
	14-TH-AE	31	659.5	3.6466	AE
	14-TH-AE	31	774.5	3.8089	AE
	14-TH-AE	31	912.5	3.93325	AE
	14-TH-AE	31	1052.5	4.90579	AE
	14-TH-AE	31	1164.5	4.82867	AE
	14-TH-AE	31	1290.5	4.57585	AE
	14-TH-AE	31	1409.5	4.87438	AE
	14-TH-AE	31	1500.5	5.11935	AE
	14-TH-AE	31	1522.5	5.01049	AE
	14-TH-AE	31	1647.5	4.69811	AE
	14-TH-AE	31	1766.5	4.47926	AE
	14-TH-AE	31	2011.5	4.16623	AE
	14-TH-AE	31	2123.5	4.07984	AE
	14-TH-AE	31	2405.5	4.24476	AE
	15-TH-AE	32	62	0.830721	AE
	15-TH-AE	32	94	1.30819	AE
	15-TH-AE	32	125	1.90209	AE
	15-TH-AE	32	218	2.05236	AE
	15-TH-AE	32	331	3.4699	AE
	15-TH-AE	32	457	3.71466	AE
	15-TH-AE	32	955	4.26047	AE
	15-TH-AE	32	1063	4.24869	AE
	15-TH-AE	32	1197	4.29712	AE
	15-TH-AE	32	1322	3.60637	AE
	15-TH-AE	32	1450	4.90869	AE
	15-TH-AE	32	1611	4.84483	AE
	15-TH-AE	32	1717	5.41176	AE
	15-TH-AE	32	1814	5.27987	AE
	15-TH-AE	32	1947	5.14444	AE
	15-TH-AE	32	2044	5.35243	AE
	15-TH-AE	32	2158	5.15267	AE
	15-TH-AE	32	2288	5.74126	AE
	15-TH-AE	32	2408	4.69241	AE
	15-TH-AE	32	2529	4.68979	AE
	16-TH-AE	34	90.5	1.73997	AE
	16-TH-AE	34	121.5	2.25389	AE
	16-TH-AE	34	206.5	3.04206	AE
	16-TH-AE	34	310.5	2.97664	AE
	16-TH-AE	34	514.5	3.99221	AE
	16-TH-AE	34	759.5	4.2134	AE
	16-TH-AE	34	893.5	4.1324	AE
	16-TH-AE	34	1028.5	4.09346	AE
	16-TH-AE	34	1159.5	4.27726	AE
	16-TH-AE	34	1290.5	4.46094	AE
	16-TH-AE	34	1411.5	3.82857	AE
	16-TH-AE	34	1524.5	4.8283	AE
	16-TH-AE	34	1644.5	4.62063	AE
	16-TH-AE	34	1767.5	4.18984	AE
	16-TH-AE	34	1916.5	4.16129	AE
	16-TH-AE	34	2027.5	4.66084	AE
	16-TH-AE	34	2166.5	4.985	AE
	16-TH-AE	34	2285.5	4.49688	AE
	16-TH-AE	34	2420.5	4.26168	AE
	16-TH-AE	34	2532.5	3.79751	AE
	16-TH-AE	34	2664.5	3.33489	AE
	17-TH-AE	35	61.5	0.781369	AE
	17-TH-AE	35	83.5	0.770465	AE
	17-TH-AE	35	191.5	1.35955	AE
	17-TH-AE	35	294.5	2.01605	AE
	17-TH-AE	35	436.5	2.35202	AE
	17-TH-AE	35	670.5	2.34424	AE
	17-TH-AE	35	790.5	2.39875	AE
	17-TH-AE	35	916.5	3.29751	AE
	17-TH-AE	35	1036.5	3.08567	AE
	17-TH-AE	35	1174.5	3.17771	AE
	17-TH-AE	35	1314.5	3.80781	AE
	17-TH-AE	35	1440.5	2.85944	AE
	17-TH-AE	35	1559.5	3.52698	AE
	17-TH-AE	35	1673.5	3.74096	AE
	17-TH-AE	35	1674.5	2.60296	AE
	17-TH-AE	35	1855.5	3.72945	AE
	17-TH-AE	35	1904.5	3.95167	AE
	17-TH-AE	35	2175.5	3.81153	AE
	17-TH-AE	35	2274.5	3.64953	AE
	17-TH-AE	35	2409.5	3.40343	AE
	17-TH-AE	35	2527.5	3.79907	AE
	18-TH-AE	37	70	0.830721	AE
	18-TH-AE	37	135	1.10433	AE
	18-TH-AE	37	169	1.60193	AE
	18-TH-AE	37	270	2.84268	AE
	18-TH-AE	37	401	2.91589	AE
	18-TH-AE	37	522	3.73988	AE
	18-TH-AE	37	935	4.07632	AE
	18-TH-AE	37	1043	4.08411	AE
	18-TH-AE	37	1163	4.14486	AE
	18-TH-AE	37	1302	4.41194	AE
	18-TH-AE	37	1421	4.36033	AE
	18-TH-AE	37	1550	4.19811	AE
	18-TH-AE	37	1673	4.67656	AE
	18-TH-AE	37	1779	4.13706	AE
	18-TH-AE	37	1849	4.75238	AE
	18-TH-AE	37	1934	4.9528	AE
	18-TH-AE	37	2079	4.7403	AE
	18-TH-AE	37	2215	4.87421	AE
	18-TH-AE	37	2333	5.28505	AE
	18-TH-AE	37	2444	5.38318	AE
	18-TH-AE	37	2592	5.42368	AE
	18-TH-AE	37	2691	5.56854	AE
	19-TH-AE	40	62.5	0.688213	AE
	19-TH-AE	40	141.5	1.7512	AE
	19-TH-AE	40	169.5	1.93098	AE
	19-TH-AE	40	176.5	1.71589	AE
	19-TH-AE	40	258.5	1.33226	AE
	19-TH-AE	40	378.5	1.81541	AE
	19-TH-AE	40	603.5	3.55453	AE
	19-TH-AE	40	749.5	3.65131	AE
	19-TH-AE	40	875.5	3.68049	AE
	19-TH-AE	40	976.5	3.43472	AE
	19-TH-AE	40	1107.5	3.80645	AE
	19-TH-AE	40	1238.5	3.91824	AE
	19-TH-AE	40	1350.5	4.05031	AE
	19-TH-AE	40	1472.5	3.64136	AE
	19-TH-AE	40	1599.5	3.70783	AE
	19-TH-AE	40	1715.5	3.07723	AE
	19-TH-AE	40	1850.5	4.29355	AE
	19-TH-AE	40	1981.5	3.52995	AE
	19-TH-AE	40	2085.5	3.67747	AE
	19-TH-AE	40	2211.5	3.4373	AE
	19-TH-AE	40	2331.5	3.20891	AE
	19-TH-AE	40	2450.5	2.65591	AE
	19-TH-AE	40	2577.5	2.52995	AE
	20-TH-AE	42	60.5	1.87175	AE
	20-TH-AE	42	88.5	2.24117	AE
	20-TH-AE	42	121.5	2.73733	AE
	20-TH-AE	42	215.5	3.28418	AE
	20-TH-AE	42	352.5	3.6682	AE
	20-TH-AE	42	515.5	3.74654	AE
	20-TH-AE	42	638.5	4.0384	AE
	20-TH-AE	42	771.5	3.8172	AE
	20-TH-AE	42	925.5	4.14107	AE
	20-TH-AE	42	1037.5	4.22897	AE
	20-TH-AE	42	1160.5	3.98473	AE
	20-TH-AE	42	1285.5	4.57258	AE
	20-TH-AE	42	1409.5	4.58681	AE
	20-TH-AE	42	1583.5	4.18283	AE
	20-TH-AE	42	1670.5	3.68325	AE
	20-TH-AE	42	1800.5	4.04916	AE
	20-TH-AE	42	1951.5	4.0553	AE
	20-TH-AE	42	2055.5	4.20123	AE
	20-TH-AE	42	2153.5	4.14593	AE
	20-TH-AE	42	2278.5	4.34255	AE
	21-TH-AE	43	56.5	0.722433	AE
	21-TH-AE	43	70.5	0.638844	AE
	21-TH-AE	43	166.5	3.34869	AE
	21-TH-AE	43	286.5	3.48233	AE
	21-TH-AE	43	408.5	2.23963	AE
	21-TH-AE	43	509.5	2.20123	AE
	21-TH-AE	43	649.5	2.42704	AE
	21-TH-AE	43	758.5	2.38402	AE
	21-TH-AE	43	888.5	2.88018	AE
	21-TH-AE	43	1002.5	2.88479	AE
	21-TH-AE	43	1142.5	2.7986	AE
	21-TH-AE	43	1254.5	3.32885	AE
	21-TH-AE	43	1373.5	3.20891	AE
	21-TH-AE	43	1489.5	3.27957	AE
	21-TH-AE	43	1615.5	3.68971	AE
	21-TH-AE	43	1772.5	3.02945	AE
	21-TH-AE	43	1883.5	4.22381	AE
	21-TH-AE	43	2017.5	3.74548	AE
	21-TH-AE	43	2147.5	2.91923	AE
	21-TH-AE	43	2276.5	3.22639	AE
	21-TH-AE	43	2422.5	2.87144	AE
	22-TH-AE	44	55.5	0.577947	AE
	22-TH-AE	44	140.5	1.71622	AE
	22-TH-AE	44	170.5	1.51952	AE
	22-TH-AE	44	261.5	1.46997	AE
	22-TH-AE	44	385.5	1.85586	AE
	22-TH-AE	44	504.5	1.98498	AE
	22-TH-AE	44	626.5	2.06607	AE
	22-TH-AE	44	657.5	1.84384	AE
	22-TH-AE	44	770.5	2.21622	AE
	22-TH-AE	44	889.5	2.47447	AE
	22-TH-AE	44	1023.5	2.81081	AE
	22-TH-AE	44	1141.5	3.42479	AE
	22-TH-AE	44	1256.5	3.79	AE
	22-TH-AE	44	1380.5	3.23252	AE
	22-TH-AE	44	1507.5	3.66092	AE
	22-TH-AE	44	1626.5	3.8	AE
	22-TH-AE	44	1752.5	3.7918	AE
	22-TH-AE	44	1875.5	3.15573	AE
	22-TH-AE	44	1989.5	2.4028	AE
	22-TH-AE	44	2114.5	2.12083	AE
	22-TH-AE	44	2249.5	2.10811	AE
	22-TH-AE	44	2375.5	1.90841	AE
	22-TH-AE	44	2484.5	1.87688	AE
	23-TH-AE	45	64	2.04212	AE
	23-TH-AE	45	78	1.77327	AE
	23-TH-AE	45	110	2.16967	AE
	23-TH-AE	45	204	2.35722	AE
	23-TH-AE	45	329	2.46416	AE
	23-TH-AE	45	462	2.88965	AE
	23-TH-AE	45	580	2.91013	AE
	23-TH-AE	45	699	3.89564	AE
	23-TH-AE	45	825	4.26667	AE
	23-TH-AE	45	967	3.83856	AE
	23-TH-AE	45	1107	4.16442	AE
	23-TH-AE	45	1230	3.64529	AE
	23-TH-AE	45	1414	4.47107	AE
	23-TH-AE	45	1582	3.79116	AE
	23-TH-AE	45	1737	3.09101	AE
	23-TH-AE	45	1870	3.04209	AE
	23-TH-AE	45	2000	2.88965	AE
	23-TH-AE	45	2119	3.16837	AE
	24-TH-AE	46	61.5	1.20152	AE
	24-TH-AE	46	72.5	1.00751	AE
	24-TH-AE	46	118.5	1.34835	AE
	24-TH-AE	46	215.5	2.17568	AE
	24-TH-AE	46	337.5	2.15131	AE
	24-TH-AE	46	497.5	2.60296	AE
	24-TH-AE	46	615.5	2.71672	AE
	24-TH-AE	46	735.5	2.84755	AE
	24-TH-AE	46	853.5	2.9124	AE
	24-TH-AE	46	978.5	3.06598	AE
	24-TH-AE	46	1104.5	4.25392	AE
	24-TH-AE	46	1223.5	4.44828	AE
	24-TH-AE	46	1356.5	5.225	AE
	24-TH-AE	46	1459.5	4.81771	AE
	25-TH-AE	47	82.5	0.370871	AE
	25-TH-AE	47	118.5	0.528529	AE
	25-TH-AE	47	228.5	1.75075	AE
	25-TH-AE	47	349.5	1.95646	AE
	25-TH-AE	47	473.5	3.10248	AE
	25-TH-AE	47	587.5	2.93706	AE
	25-TH-AE	47	741.5	3.5	AE
	25-TH-AE	47	916.5	3.73343	AE
	25-TH-AE	47	1049.5	3.86991	AE
	25-TH-AE	47	1183.5	4.07994	AE
	25-TH-AE	47	1302.5	3.42972	AE
	25-TH-AE	47	1428.5	4.27027	AE
	25-TH-AE	47	1582.5	3.12059	AE
	25-TH-AE	47	1715.5	2.73948	AE
	25-TH-AE	47	1848.5	2.85666	AE
	26-TH-AE	48	62	0.971787	AE
	26-TH-AE	48	84	1.51351	AE
	26-TH-AE	48	135	2.03299	AE
	26-TH-AE	48	225	2.39818	AE
	26-TH-AE	48	344	2.84073	AE
	26-TH-AE	48	468	3.22753	AE
	26-TH-AE	48	589	3.23208	AE
	26-TH-AE	48	712	3.27418	AE
	26-TH-AE	48	834	3.35609	AE
	26-TH-AE	48	945	3.4289	AE
	26-TH-AE	48	1069	3.61547	AE
	26-TH-AE	48	1196	4.72423	AE
	26-TH-AE	48	1330	5.31075	AE
	26-TH-AE	48	1434	5.36377	AE
	27-TH-AE	49	70.5	1.30669	AE
	27-TH-AE	49	98.5	1.3033	AE
	27-TH-AE	49	130.5	1.82733	AE
	27-TH-AE	49	224.5	2.52108	AE
	27-TH-AE	49	349.5	3.24247	AE
	27-TH-AE	49	482.5	3.36295	AE
	27-TH-AE	49	600.5	3.75151	AE
	27-TH-AE	49	718.5	3.18206	AE
	27-TH-AE	49	844.5	3.95141	AE
	27-TH-AE	49	965.5	3.5	AE
	27-TH-AE	49	1076.5	3.70382	AE
	27-TH-AE	49	1217.5	3.29595	AE
	27-TH-AE	49	1350.5	3.94097	AE
	27-TH-AE	49	1441.5	3.40663	AE
	27-TH-AE	49	1555.5	3.83968	AE
	27-TH-AE	49	1672.5	4.07419	AE
	27-TH-AE	49	1785.5	3.75	AE
	27-TH-AE	49	1911.5	3.70934	AE
	27-TH-AE	49	2048.5	3.78916	AE
	28-TH-AE	51	55.5	1.12357	AE
	28-TH-AE	51	104.5	1.77027	AE
	28-TH-AE	51	134.5	2.28765	AE
	28-TH-AE	51	337.5	3.38253	AE
	28-TH-AE	51	460.5	3.58584	AE
	29-TH-AE	53	62	1.19122	AE
	29-TH-AE	53	131	1.16817	AE
	29-TH-AE	53	161	1.6967	AE
	29-TH-AE	53	252	2.3509	AE
	29-TH-AE	53	370	2.875	AE
	29-TH-AE	53	492	3.05873	AE
	29-TH-AE	53	895	3.54217	AE
	29-TH-AE	53	1017	3.48946	AE
	29-TH-AE	53	1140	3.59488	AE
	29-TH-AE	53	1260	3.84789	AE
	29-TH-AE	53	1381	3.81928	AE
	29-TH-AE	53	1507	4.50374	AE
	29-TH-AE	53	1630	4.52698	AE
	29-TH-AE	53	1749	4.25	AE
	29-TH-AE	53	1874	3.85826	AE
	29-TH-AE	53	2001	3.92277	AE
	29-TH-AE	53	2109	4.56489	AE
	29-TH-AE	53	2190	4.53931	AE
	29-TH-AE	53	2315	5.00149	AE
	29-TH-AE	53	2444	4.34716	AE
	29-TH-AE	53	2561	4.66566	AE
	29-TH-AE	53	2688	4.5753	AE
	29-TH-AE	53	2807	4.43976	AE
	29-TH-AE	53	2900	4.36747	AE
	30-TH-AE	54	63.5	0.727273	AE
	30-TH-AE	54	150.5	1.26093	AE
	30-TH-AE	54	192.5	1.22144	AE
	30-TH-AE	54	283.5	1.17207	AE
	30-TH-AE	54	409.5	1.52609	AE
	30-TH-AE	54	567.5	2.21084	AE
	30-TH-AE	54	637.5	2.37199	AE
	30-TH-AE	54	759.5	2.5753	AE
	30-TH-AE	54	882.5	3.11145	AE
	30-TH-AE	54	1002.5	3.09337	AE
	30-TH-AE	54	1119.5	3.45934	AE
	30-TH-AE	54	1249.5	3.51224	AE
	30-TH-AE	54	1372.5	4.04928	AE
	30-TH-AE	54	1494.5	4.10031	AE
	30-TH-AE	54	1606.5	4.30684	AE
	30-TH-AE	54	1743.5	4.37521	AE
	30-TH-AE	54	1851.5	3.96408	AE
	30-TH-AE	54	1975.5	4.325	AE
	30-TH-AE	54	2095.5	3.84906	AE
	30-TH-AE	54	2218.5	2.90785	AE
	30-TH-AE	54	2340.5	4.30191	AE
	30-TH-AE	54	2460.5	4.37997	AE
	30-TH-AE	54	2593.5	4.27099	AE
	31-TH-AE	55	59.5	1.05948	AE
	31-TH-AE	55	76.5	1.05501	AE
	31-TH-AE	55	108.5	1.56276	AE
	31-TH-AE	55	200.5	2.95876	AE
	31-TH-AE	55	328.5	3.35935	AE
	31-TH-AE	55	448.5	3.38292	AE
	31-TH-AE	55	567.5	3.79234	AE
	31-TH-AE	55	686.5	4.14	AE
	31-TH-AE	55	819.5	3.88644	AE
	31-TH-AE	55	934.5	2.97992	AE
	31-TH-AE	55	1064.5	3.59626	AE
	32-TH-AE	57	63	0.711599	AE
	32-TH-AE	57	77	1.02257	AE
	32-TH-AE	57	113	1.77574	AE
	32-TH-AE	57	198	2.27541	AE
	32-TH-AE	57	328	3.86451	AE
	32-TH-AE	57	456	4.07953	AE
	32-TH-AE	57	700	4.50368	AE
	32-TH-AE	57	826	4.4109	AE
	32-TH-AE	57	944	4.35346	AE
	32-TH-AE	57	1066	4.55523	AE
	32-TH-AE	57	1179	4.3299	AE
	32-TH-AE	57	1304	4.33022	AE
	32-TH-AE	57	1415	4.79667	AE
	32-TH-AE	57	1539	4.20833	AE
	32-TH-AE	57	1648	4.85333	AE
	32-TH-AE	57	1778	4.51669	AE
	32-TH-AE	57	1898	4.42448	AE
	32-TH-AE	57	2008	4.49924	AE
	32-TH-AE	57	2120	4.51587	AE
	32-TH-AE	57	2246	4.21194	AE
	32-TH-AE	57	2372	4.39323	AE
	32-TH-AE	57	2491	4.41973	AE
	32-TH-AE	57	2610	4.28424	AE
	33-TH-AE	59	59.5	0.901254	AE
	33-TH-AE	59	72.5	1.03808	AE
	33-TH-AE	59	101.5	1.12553	AE
	33-TH-AE	59	199.5	1.79126	AE
	33-TH-AE	59	332.5	3.15022	AE
	33-TH-AE	59	521.5	3.42121	AE
	33-TH-AE	59	667.5	3.33432	AE
	33-TH-AE	59	789.5	3.24448	AE
	33-TH-AE	59	914.5	3.05302	AE
	33-TH-AE	59	1040.5	3.53461	AE
	33-TH-AE	59	1157.5	3.52283	AE
	33-TH-AE	59	1278.5	3.12042	AE
	33-TH-AE	59	1398.5	3.50448	AE
	33-TH-AE	59	1524.5	3.95866	AE
	33-TH-AE	59	1643.5	4.11632	AE
	33-TH-AE	59	1765.5	3.66265	AE
	33-TH-AE	59	1886.5	3.56777	AE
	33-TH-AE	59	2017.5	3.6491	AE
	33-TH-AE	59	2115.5	3.04581	AE
	33-TH-AE	59	2241.5	3.6806	AE
	33-TH-AE	59	2367.5	3.44772	AE
	33-TH-AE	59	2529.5	3.83358	AE
	33-TH-AE	59	2648.5	3.71576	AE
	34-TH-AE	60	62.5	1.13011	AE
	34-TH-AE	60	150.5	2.73638	AE
	34-TH-AE	60	240.5	3.13844	AE
	34-TH-AE	60	363.5	3.95876	AE
	34-TH-AE	60	491.5	4.35199	AE
	34-TH-AE	60	616.5	4.39764	AE
	34-TH-AE	60	734.5	4.39175	AE
	34-TH-AE	60	843.5	4.71723	AE
	34-TH-AE	60	982.5	4.26047	AE
	34-TH-AE	60	1105.5	4.6954	AE
	34-TH-AE	60	1225.5	4.8725	AE
	34-TH-AE	60	1359.5	5.42833	AE
	34-TH-AE	60	1499.5	5.50667	AE
	34-TH-AE	60	1618.5	4.29319	AE
	34-TH-AE	60	1735.5	5.21563	AE
	34-TH-AE	60	1854.5	5.38715	AE
	34-TH-AE	60	1973.5	5.39583	AE
	34-TH-AE	60	2099.5	5.52951	AE
	34-TH-AE	60	2232.5	5.61806	AE
	34-TH-AE	60	2344.5	5.79514	AE
	35-TH-AE	61	63.5	0.642633	AE
	35-TH-AE	61	83.5	0.812412	AE
	35-TH-AE	61	113.5	1.11001	AE
	35-TH-AE	61	532.5	3.75	AE
	35-TH-AE	61	649.5	3.86632	AE
	35-TH-AE	61	770.5	4.0191	AE
	35-TH-AE	61	900.5	4.04688	AE
	35-TH-AE	61	1023.5	4.37153	AE
	35-TH-AE	61	1148.5	4.37674	AE
	35-TH-AE	61	1267.5	4.09701	AE
	35-TH-AE	61	1407.5	4.01679	AE
	35-TH-AE	61	1533.5	4.32239	AE
	35-TH-AE	61	1651.5	4.39761	AE
	35-TH-AE	61	1776.5	4.5627	AE
	35-TH-AE	61	1898.5	4.88594	AE
	35-TH-AE	61	2014.5	4.74881	AE
	35-TH-AE	61	2126.5	4.89685	AE
	35-TH-AE	61	2280.5	5.04688	AE
	35-TH-AE	61	2392.5	4.90799	AE
	35-TH-AE	61	2527.5	5.0816	AE
	35-TH-AE	61	2658.5	4.80035	AE
	36-TH-AE	62	275.5	1.41326	AE
	36-TH-AE	62	309.5	1.65585	AE
	36-TH-AE	62	395.5	2.50694	AE
	36-TH-AE	62	513.5	3.25	AE
	36-TH-AE	62	635.5	3.74306	AE
	36-TH-AE	62	772.5	3.31289	AE
	36-TH-AE	62	928.5	3.5375	AE
	36-TH-AE	62	1051.5	3.91756	AE
	36-TH-AE	62	1205.5	3.72414	AE
	36-TH-AE	62	1311.5	4.575	AE
	36-TH-AE	62	1429.5	3.47523	AE
	36-TH-AE	62	1541.5	4.67727	AE
	36-TH-AE	62	1604.5	4.96184	AE
	36-TH-AE	62	1737.5	4.65252	AE
	36-TH-AE	62	1842.5	5.50174	AE
	36-TH-AE	62	1983.5	5.66493	AE
	36-TH-AE	62	2102.5	5.56424	AE
	36-TH-AE	62	2221.5	5.58507	AE
	37-TH-AE	63	63	1.12069	AE
	37-TH-AE	63	93	1.30465	AE
	37-TH-AE	63	125	2.17882	AE
	37-TH-AE	63	224	2.47917	AE
	37-TH-AE	63	343	3.07118	AE
	37-TH-AE	63	489	3.95833	AE
	37-TH-AE	63	637	4.31771	AE
	37-TH-AE	63	757	4.19965	AE
	37-TH-AE	63	887	4.01215	AE
	37-TH-AE	63	1009	4.27604	AE
	37-TH-AE	63	1126	4.50868	AE
	37-TH-AE	63	1254	4.18095	AE
	37-TH-AE	63	1367	3.92627	AE
	37-TH-AE	63	1493	3.78017	AE
	37-TH-AE	63	1612	3.46051	AE
	37-TH-AE	63	1742	3.8371	AE
	37-TH-AE	63	1854	3.58931	AE
	37-TH-AE	63	1966	4.09355	AE
	37-TH-AE	63	2037	4.23871	AE
	37-TH-AE	63	2147	4.38586	AE
	37-TH-AE	63	2280	4.26389	AE
	37-TH-AE	63	2406	4.63021	AE
	37-TH-AE	63	2511	4.4184	AE
	37-TH-AE	63	2644	4.00868	AE
	38-TH-AE	64	63.5	0.967085	AE
	38-TH-AE	64	92.5	1.1622	AE
	38-TH-AE	64	124.5	1.55571	AE
	38-TH-AE	64	214.5	1.27786	AE
	38-TH-AE	64	334.5	2.50174	AE
	38-TH-AE	64	477.5	3.00694	AE
	38-TH-AE	64	635.5	3.76389	AE
	38-TH-AE	64	756.5	3.30903	AE
	38-TH-AE	64	882.5	3.44965	AE
	38-TH-AE	64	1008.5	3.58507	AE
	38-TH-AE	64	1125.5	3.625	AE
	38-TH-AE	64	1246.5	3.17051	AE
	38-TH-AE	64	1386.5	3.35693	AE
	38-TH-AE	64	1492.5	2.93586	AE
	38-TH-AE	64	1625.5	3.74132	AE
	38-TH-AE	64	1733.5	3.37405	AE
	38-TH-AE	64	1859.5	3.58916	AE
	38-TH-AE	64	2126.5	2.52901	AE
	38-TH-AE	64	2258.5	3.63368	AE
	38-TH-AE	64	2405.5	4.05035	AE
	38-TH-AE	64	2520.5	3.44578	AE
	38-TH-AE	64	2643.5	3.59572	AE
	39-TH-AE	69	80.5	1.10266	AE
	39-TH-AE	69	94.5	1.08604	AE
	39-TH-AE	69	150.5	1.38364	AE
	39-TH-AE	69	227.5	2.40696	AE
	39-TH-AE	69	416.5	3.18876	AE
	39-TH-AE	69	591.5	3.6332	AE
	39-TH-AE	69	724.5	3.64257	AE
	39-TH-AE	69	850.5	3.65863	AE
	39-TH-AE	69	964.5	3.48728	AE
	39-TH-AE	69	1090.5	3.46051	AE
	39-TH-AE	69	1212.5	4.61167	AE
	39-TH-AE	69	1320.5	3.84817	AE
	39-TH-AE	69	1446.5	4.37812	AE
	39-TH-AE	69	1564.5	4.50629	AE
	39-TH-AE	69	1689.5	3.88855	AE
	39-TH-AE	69	1814.5	3.95245	AE
	39-TH-AE	69	1969.5	4.16236	AE
	39-TH-AE	69	2053.5	4.23802	AE
	39-TH-AE	69	2206.5	3.67604	AE
	40-TH-AE	71	59	0.44052	AE
	40-TH-AE	71	213	2.62249	AE
	40-TH-AE	71	264	3.07898	AE
	40-TH-AE	71	363	3.45114	AE
	40-TH-AE	71	481	3.70281	AE
	40-TH-AE	71	602	3.90094	AE
	40-TH-AE	71	788	3.64926	AE
	40-TH-AE	71	986	3.67604	AE
	40-TH-AE	71	1112	4.56984	AE
	40-TH-AE	71	1223	3.27076	AE
	40-TH-AE	71	1347	5.29	AE
	40-TH-AE	71	1466	5.04574	AE
	40-TH-AE	71	1578	3.3083	AE
	40-TH-AE	71	1698	4.80916	AE
	40-TH-AE	71	1810	4.97634	AE
	40-TH-AE	71	1916	4.31776	AE
	40-TH-AE	71	2026	4.89985	AE
	40-TH-AE	71	2146	3.834	AE
	40-TH-AE	71	2286	4.05221	AE
	40-TH-AE	71	2404	4.02544	AE
	40-TH-AE	71	2516	3.92369	AE
	41-TH-AE	73	66.5	0.197026	AE
	41-TH-AE	73	116.5	0.819464	AE
	41-TH-AE	73	152.5	1.03244	AE
	41-TH-AE	73	377.5	2.43881	AE
	41-TH-AE	73	489.5	2.38955	AE
	41-TH-AE	73	675.5	2.83582	AE
	41-TH-AE	73	797.5	3.01429	AE
	41-TH-AE	73	908.5	2.49466	AE
	41-TH-AE	73	1027.5	2.75545	AE
	41-TH-AE	73	1146.5	2.83492	AE
	41-TH-AE	73	1154.5	2.48601	AE
	42-TH-AE	75	63	0.617871	AE
	42-TH-AE	75	105	1.24401	AE
	42-TH-AE	75	137	2.42985	AE
	42-TH-AE	75	239	2.95672	AE
	42-TH-AE	75	361	3.22836	AE
	42-TH-AE	75	486	3.5209	AE
	42-TH-AE	75	610	3.67164	AE
	42-TH-AE	75	729	3.67164	AE
	42-TH-AE	75	858	3.79851	AE
	42-TH-AE	75	984	3.78209	AE
	42-TH-AE	75	1162	3.1	AE
	42-TH-AE	75	1283	2.7375	AE
	42-TH-AE	75	1403	2.6619	AE
	42-TH-AE	75	1529	2.15245	AE
	42-TH-AE	75	1648	2.30044	AE
	42-TH-AE	75	1753	2.56076	AE
	42-TH-AE	75	1816	2.27769	AE
	42-TH-AE	75	1928	2.42836	AE
	42-TH-AE	75	2047	2.02188	AE
	42-TH-AE	75	2142	2.00393	AE
	42-TH-AE	75	2270	2.1	AE
	43-TH-AE	77	62.5	1.74525	AE
	43-TH-AE	77	97.5	2.24328	AE
	43-TH-AE	77	129.5	2.52239	AE
	43-TH-AE	77	231.5	3.30597	AE
	43-TH-AE	77	360.5	3.59851	AE
	43-TH-AE	77	478.5	4.25522	AE
	43-TH-AE	77	602.5	4.37015	AE
	43-TH-AE	77	721.5	4.43731	AE
	44-TH-AE	78	56	1.3308	AE
	44-TH-AE	78	90	1.8237	AE
	44-TH-AE	78	118	2.19254	AE
	44-TH-AE	78	272	3.39254	AE
	44-TH-AE	78	394	3.5597	AE
	44-TH-AE	78	518	3.84179	AE
	44-TH-AE	78	815	4.09851	AE
	44-TH-AE	78	983	3.84478	AE
	44-TH-AE	78	1542	4.54858	AE
	44-TH-AE	78	1696	4.17529	AE
	44-TH-AE	78	1885	4.44477	AE
	44-TH-AE	78	2207	3.87787	AE
	44-TH-AE	78	2248	4.01221	AE
	44-TH-AE	78	2289	4.24328	AE
	44-TH-AE	78	2403	4.3	AE
	44-TH-AE	78	2513	4.30149	AE
	44-TH-AE	78	2648	4.51343	AE
	45-TH-AE	79	133.5	1.42216	AE
	45-TH-AE	79	294.5	3.35625	AE
	45-TH-AE	79	417.5	3.95469	AE
	45-TH-AE	79	539.5	3.94619	AE
	45-TH-AE	79	664.5	3.79161	AE
	45-TH-AE	79	790.5	4.5194	AE
	45-TH-AE	79	924.5	4.36782	AE
	45-TH-AE	79	1063.5	4.79851	AE
	45-TH-AE	79	1186.5	5.44965	AE
	45-TH-AE	79	1308.5	5.29839	AE
	45-TH-AE	79	1427.5	5.68833	AE
	45-TH-AE	79	1545.5	5.22344	AE
	45-TH-AE	79	1670.5	5.17188	AE
	45-TH-AE	79	1789.5	5.3375	AE
	45-TH-AE	79	1924.5	5.47344	AE
	46-TH-AE	80	52.5	0.271375	AE
	46-TH-AE	80	76.5	0.348802	AE
	46-TH-AE	80	109.5	0.872754	AE
	46-TH-AE	80	195.5	2.20625	AE
	46-TH-AE	80	319.5	3.70938	AE
	46-TH-AE	80	490.5	3.71406	AE
	46-TH-AE	80	609.5	4.09531	AE
	46-TH-AE	80	732.5	4.10938	AE
	46-TH-AE	80	854.5	3.88594	AE
	46-TH-AE	80	979.5	3.96701	AE
	46-TH-AE	80	1105.5	3.23359	AE
	46-TH-AE	80	1224.5	3.13846	AE
	46-TH-AE	80	1343.5	3.475	AE
	46-TH-AE	80	1427.5	3.39389	AE
	46-TH-AE	80	1539.5	2.78972	AE
	46-TH-AE	80	1665.5	2.93307	AE
	46-TH-AE	80	1784.5	3.73833	AE
	46-TH-AE	80	1903.5	3.13281	AE
	46-TH-AE	80	2099.5	3.09531	AE
	46-TH-AE	80	2152.5	3.10312	AE
	46-TH-AE	80	2267.5	3.21406	AE
	47-TH-AE	84	60	1.21003	AE
	47-TH-AE	84	88	1.05988	AE
	47-TH-AE	84	125	1.59581	AE
	47-TH-AE	84	209	2.35469	AE
	47-TH-AE	84	321	2.49375	AE
	47-TH-AE	84	431	2.94545	AE
	47-TH-AE	84	1029	4.30083	AE
	47-TH-AE	84	1151	4.87438	AE
	47-TH-AE	84	1272	5.05124	AE
	47-TH-AE	84	1393	4.68264	AE
	47-TH-AE	84	1511	4.73223	AE
	47-TH-AE	84	1628	4.86774	AE
	47-TH-AE	84	1757	4.43868	AE
	47-TH-AE	84	1879	3.76975	AE
	47-TH-AE	84	1998	5.05329	AE
	47-TH-AE	84	2132	4.68095	AE
	47-TH-AE	84	2285	5.455	AE
	47-TH-AE	84	2400	5.29032	AE
	47-TH-AE	84	2524	4.92947	AE
	47-TH-AE	84	2628	4.42539	AE
	47-TH-AE	84	2776	4.55702	AE
	47-TH-AE	84	2888	4.08595	AE
	47-TH-AE	84	2888	4.08595	AE
	47-TH-AE	84	3015	3.79669	AE
	47-TH-AE	84	3015	3.79669	AE
	48-TH-AE	85	60.5	0.509506	AE
	48-TH-AE	85	85.5	0.387725	AE
	48-TH-AE	85	114.5	0.815868	AE
	48-TH-AE	85	227.5	2.35702	AE
	48-TH-AE	85	361.5	2.69421	AE
	48-TH-AE	85	488.5	3.44132	AE
	48-TH-AE	85	605.5	3.63802	AE
	48-TH-AE	85	710.5	3.89256	AE
	48-TH-AE	85	841.5	3.92231	AE
	48-TH-AE	85	962.5	4.44793	AE
	48-TH-AE	85	1083.5	4.72562	AE
	48-TH-AE	85	1202.5	3.25825	AE
	48-TH-AE	85	1335.5	4.52665	AE
	48-TH-AE	85	1457.5	3.14107	AE
	48-TH-AE	85	1580.5	3.79384	AE
	48-TH-AE	85	1695.5	5.11538	AE
	48-TH-AE	85	1789.5	4.37069	AE
	48-TH-AE	85	1913.5	5.07313	AE
	48-TH-AE	85	2041.5	4.61596	AE
	48-TH-AE	85	2157.5	4.86943	AE
	48-TH-AE	85	2283.5	5.23306	AE
	48-TH-AE	85	2404.5	4.87273	AE
	48-TH-AE	85	2518.5	5.19339	AE
	48-TH-AE	85	2643.5	5.09917	AE
	49-TH-AE	87	76.5	1.81227	AE
	49-TH-AE	87	104.5	1.58832	AE
	49-TH-AE	87	134.5	2.24132	AE
	49-TH-AE	87	209.5	3.39008	AE
	49-TH-AE	87	340.5	3.71901	AE
	49-TH-AE	87	461.5	3.93058	AE
	49-TH-AE	87	614.5	4.04628	AE
	49-TH-AE	87	740.5	3.18063	AE
	49-TH-AE	87	858.5	3.83042	AE
	49-TH-AE	87	980.5	3.78881	AE
	49-TH-AE	87	1103.5	4.03879	AE
	49-TH-AE	87	1223.5	3.05461	AE
	49-TH-AE	87	1323.5	4.65833	AE
	49-TH-AE	87	1443.5	4.18652	AE
	49-TH-AE	87	1565.5	4.41587	AE
	49-TH-AE	87	1692.5	4.67091	AE
	49-TH-AE	87	1813.5	4.84463	AE
	49-TH-AE	87	1930.5	4.67769	AE
	49-TH-AE	87	2059.5	4.32397	AE
	50-TH-AE	90	60	1.53612	AE
	50-TH-AE	90	80	1.50749	AE
	50-TH-AE	90	117	2.76489	AE
	50-TH-AE	90	207	2.94809	AE
	50-TH-AE	90	327	2.95725	AE
	50-TH-AE	90	471	3.46412	AE
	50-TH-AE	90	695	3.81832	AE
	50-TH-AE	90	818	3.9084	AE
	50-TH-AE	90	941	4.41832	AE
	50-TH-AE	90	1062	4.3771	AE
	50-TH-AE	90	1179	5.16333	AE
	50-TH-AE	90	1304	5.17361	AE
	50-TH-AE	90	1423	5.14333	AE
	50-TH-AE	90	1546	4.48531	AE
	50-TH-AE	90	1668	5.23548	AE
	50-TH-AE	90	1781	4.32587	AE
	50-TH-AE	90	1902	4.75472	AE
	50-TH-AE	90	2022	4.82704	AE
	50-TH-AE	90	2141	4.41566	AE
	50-TH-AE	90	2265	4.51908	AE
	50-TH-AE	90	2391	4.7084	AE
	50-TH-AE	90	2517	4.79389	AE
	50-TH-AE	90	2636	5.00763	AE
	51-TH-AE	96	45.5	0.711027	AE
	51-TH-AE	96	79.5	0.585044	AE
	51-TH-AE	96	108.5	0.560117	AE
	51-TH-AE	96	205.5	1.75073	AE
	51-TH-AE	96	367.5	2.79821	AE
	51-TH-AE	96	486.5	2.60837	AE
	51-TH-AE	96	583.5	2.66218	AE
	51-TH-AE	96	715.5	2.48281	AE
	51-TH-AE	96	834.5	2.88042	AE
	51-TH-AE	96	955.5	2.97309	AE
	51-TH-AE	96	1079.5	3.04634	AE
	51-TH-AE	96	1193.5	3.02351	AE
	51-TH-AE	96	1317.5	3.21399	AE
	51-TH-AE	96	1440.5	3.04518	AE
	51-TH-AE	96	1562.5	2.76037	AE
	51-TH-AE	96	1682.5	2.85676	AE
	51-TH-AE	96	1808.5	3.55914	AE
	51-TH-AE	96	1927.5	3.68161	AE
	51-TH-AE	96	2046.5	3.91483	AE
	51-TH-AE	96	2171.5	3.99833	AE
	51-TH-AE	96	2290.5	3.52466	AE
	51-TH-AE	96	2389.5	3.5725	AE
	51-TH-AE	96	2515.5	3.68759	AE
	52-TH-AE	97	59	0.659875	AE
	52-TH-AE	97	88	0.325513	AE
	52-TH-AE	97	123	0.470674	AE
	52-TH-AE	97	207	0.875367	AE
	52-TH-AE	97	326	1.3695	AE
	52-TH-AE	97	445	2.27354	AE
	53-TH-AE	104	62	0.509506	AE
	53-TH-AE	104	132	0.910557	AE
	53-TH-AE	104	161	1.18915	AE
	53-TH-AE	104	678	3.63994	AE
	53-TH-AE	104	797	3.43868	AE
	53-TH-AE	104	915	3.60063	AE
	53-TH-AE	104	1035	3.76415	AE
	53-TH-AE	104	1152	3.50629	AE
	53-TH-AE	104	1273	3.82985	AE
	53-TH-AE	104	1397	4.34677	AE
	53-TH-AE	104	1534	4.29008	AE
	53-TH-AE	104	1657	4.15115	AE
	53-TH-AE	104	1776	4.55729	AE
	53-TH-AE	104	1894	4.7405	AE
	53-TH-AE	104	2006	4.20839	AE
	53-TH-AE	104	2036	4.46262	AE
	53-TH-AE	104	2245	3.74297	AE
	53-TH-AE	104	2371	4.13679	AE
	53-TH-AE	104	2490	3.96855	AE
	54-TH-AE	105	52.5	0.842205	AE
	54-TH-AE	105	67.5	0.888563	AE
	54-TH-AE	105	99.5	1.14223	AE
	54-TH-AE	105	190.5	1.80352	AE
	54-TH-AE	105	311.5	2.84277	AE
	54-TH-AE	105	430.5	3.08805	AE
	54-TH-AE	105	527.5	3.86635	AE
	54-TH-AE	105	659.5	3.96226	AE
	54-TH-AE	105	778.5	4.18239	AE
	54-TH-AE	105	926.5	4.12107	AE
	54-TH-AE	105	1052.5	4.53628	AE
	54-TH-AE	105	1170.5	4.32857	AE
	54-TH-AE	105	1289.5	4.37405	AE
	54-TH-AE	105	1409.5	4.29897	AE
	54-TH-AE	105	1517.5	4.3434	AE
	55-TH-AE	106	69	1.78137	AE
	55-TH-AE	106	106	2.02201	AE
	55-TH-AE	106	140	2.40252	AE
	55-TH-AE	106	238	3.61321	AE
	55-TH-AE	106	363	3.4434	AE
	55-TH-AE	106	484	3.75157	AE
	55-TH-AE	106	617	3.81132	AE
	55-TH-AE	106	736	3.59434	AE
	55-TH-AE	106	864	3.8522	AE
	55-TH-AE	106	1008	3.93239	AE
	55-TH-AE	106	1127	4.25629	AE
	55-TH-AE	106	1246	4.71667	AE
	55-TH-AE	106	1367	3.95238	AE
	55-TH-AE	106	1498	3.62519	AE
	55-TH-AE	106	1617	4.01389	AE
	55-TH-AE	106	1736	3.47775	AE
	55-TH-AE	106	1862	3.46851	AE
	55-TH-AE	106	1981	4.205	AE
	56-TH-AE	110	454.5	1.75279	AE
	56-TH-AE	110	631.5	3.18442	AE
	56-TH-AE	110	657.5	3.11447	AE
	56-TH-AE	110	744.5	3.59141	AE
	56-TH-AE	110	891.5	3.82353	AE
	56-TH-AE	110	1000.5	3.85215	AE
	56-TH-AE	110	1113.5	3.93482	AE
	56-TH-AE	110	1249.5	4.02209	AE
	56-TH-AE	110	1364.5	3.46834	AE
	56-TH-AE	110	1486.5	4.17882	AE
	56-TH-AE	110	1613.5	2.67122	AE
	56-TH-AE	110	1742.5	4.20806	AE
	56-TH-AE	110	1854.5	3.6762	AE
	56-TH-AE	110	1966.5	3.80492	AE
	56-TH-AE	110	2210.5	3.46487	AE
	56-TH-AE	110	2213.5	4.24843	AE
	56-TH-AE	110	2338.5	4.22734	AE
	56-TH-AE	110	2471.5	4.40064	AE
	56-TH-AE	110	2577.5	4.16693	AE
	57-TH-AE	111	66	0.482759	AE
	57-TH-AE	111	81	0.3698	AE
	57-TH-AE	111	110	0.42527	AE
	57-TH-AE	111	199	1.38521	AE
	57-TH-AE	111	313	2.96502	AE
	57-TH-AE	111	437	4.09857	AE
	58-TH-AE	113	60.5	0.479554	AE
	58-TH-AE	113	184.5	2.53305	AE
	58-TH-AE	113	212.5	3.05603	AE
	58-TH-AE	113	305.5	3.95546	AE
	58-TH-AE	113	431.5	3.69971	AE
	58-TH-AE	113	530.5	4	AE
	58-TH-AE	113	677.5	4.10489	AE
	58-TH-AE	113	825.5	4.07615	AE
	58-TH-AE	113	944.5	4.12213	AE
	58-TH-AE	113	1070.5	4.26612	AE
	58-TH-AE	113	1196.5	3.65445	AE
	58-TH-AE	113	1297.5	3.45114	AE
	58-TH-AE	113	1425.5	3.85373	AE
	58-TH-AE	113	1564.5	4.10469	AE
	58-TH-AE	113	1669.5	4.23167	AE
	58-TH-AE	113	1794.5	4.19097	AE
	58-TH-AE	113	1914.5	2.78043	AE
	58-TH-AE	113	2036.5	3.93229	AE
	58-TH-AE	113	2158.5	3.56178	AE
	58-TH-AE	113	2284.5	3.53736	AE
	58-TH-AE	113	2410.5	3.25144	AE
	59-TH-AE	114	63	0.64684	AE
	59-TH-AE	114	86	0.580894	AE
	59-TH-AE	114	128	0.713405	AE
	59-TH-AE	114	206	0.841294	AE
	59-TH-AE	114	331	1.93374	AE
	59-TH-AE	114	449	2.19684	AE
	59-TH-AE	114	589	2.52443	AE
	59-TH-AE	114	697	3.01644	AE
	59-TH-AE	114	834	2.90574	AE
	59-TH-AE	114	938	3.30643	AE
	59-TH-AE	114	1075	3.63492	AE
	59-TH-AE	114	1194	3.39441	AE
	59-TH-AE	114	1302	3.60763	AE
	59-TH-AE	114	1437	4.07667	AE
	59-TH-AE	114	1554	3.90536	AE
	59-TH-AE	114	1696	3.74063	AE
	59-TH-AE	114	1806	3.93391	AE
	59-TH-AE	114	1921	4.26293	AE
	59-TH-AE	114	2038	4.06466	AE
	60-TH-AE	115	65	2.11795	AE
	60-TH-AE	115	120	2.39368	AE
	60-TH-AE	115	149	2.79167	AE
	60-TH-AE	115	253	3.27443	AE
	60-TH-AE	115	386	3.78448	AE
	60-TH-AE	115	511	4.13362	AE
	60-TH-AE	115	652	4.19397	AE
	60-TH-AE	115	791	4.26724	AE
	60-TH-AE	115	904	3.80155	AE
	60-TH-AE	115	1024	4.30388	AE
	60-TH-AE	115	1150	4.41705	AE
	61-TH-AE	116	174.5	0.027881	AE
	61-TH-AE	116	216.5	0.905512	AE
	61-TH-AE	116	298.5	1.5874	AE
	61-TH-AE	116	377.5	2.10388	AE
	61-TH-AE	116	595.5	3.15349	AE
	61-TH-AE	116	718.5	3.22016	AE
	61-TH-AE	116	841.5	2.91523	AE
	61-TH-AE	116	967.5	2.91523	AE
	61-TH-AE	116	1070.5	3.19254	AE
	61-TH-AE	116	1195.5	2.79021	AE
	61-TH-AE	116	1313.5	3.30896	AE
	61-TH-AE	116	1436.5	3.58254	AE
	61-TH-AE	116	1544.5	3.38112	AE
	61-TH-AE	116	1681.5	3.01224	AE
	61-TH-AE	116	1800.5	3.32288	AE
	61-TH-AE	116	1924.5	3.40501	AE
	61-TH-AE	116	2038.5	3.66612	AE
	61-TH-AE	116	2169.5	3.40086	AE
	61-TH-AE	116	2288.5	3.43822	AE
	61-TH-AE	116	2526.5	3.40374	AE
	62-TH-AE	118	64	0.437262	AE
	62-TH-AE	118	127	2.05016	AE
	62-TH-AE	118	155	2.87931	AE
	63-TH-AE	119	59.5	0.598513	AE
	63-TH-AE	119	101.5	1.36826	AE
	63-TH-AE	119	137.5	1.30663	AE
	63-TH-AE	119	262.5	1.62404	AE
	63-TH-AE	119	442.5	2.48276	AE
	63-TH-AE	119	584.5	2.40909	AE
	63-TH-AE	119	712.5	3.15047	AE
	63-TH-AE	119	838.5	3.51254	AE
	63-TH-AE	119	955.5	3.52308	AE
	63-TH-AE	119	1080.5	3.17622	AE
	63-TH-AE	119	1198.5	2.93884	AE
	63-TH-AE	119	1321.5	2.64355	AE
	63-TH-AE	119	1429.5	2.46697	AE
	63-TH-AE	119	1566.5	2.24444	AE
	63-TH-AE	119	1685.5	2.82229	AE
	63-TH-AE	119	1809.5	2.59048	AE
	63-TH-AE	119	1923.5	2.52562	AE
	63-TH-AE	119	2054.5	2.05956	AE
	63-TH-AE	119	2186.5	2.00627	AE
	63-TH-AE	119	2279.5	2.27427	AE
	63-TH-AE	119	2411.5	2.05956	AE
	64-TH-AE	120	70.5	0.845725	AE
	64-TH-AE	120	99.5	0.645609	AE
	64-TH-AE	120	239.5	1.7057	AE
	64-TH-AE	120	372.5	1.81818	AE
	64-TH-AE	120	538.5	2.32288	AE
	64-TH-AE	120	645.5	2.14734	AE
	64-TH-AE	120	771.5	2.55329	AE
	64-TH-AE	120	888.5	2.50431	AE
	64-TH-AE	120	1019.5	3.27812	AE
	64-TH-AE	120	1161.5	2.67581	AE
	64-TH-AE	120	1281.5	2.22251	AE
	64-TH-AE	120	1405.5	2.39478	AE
	64-TH-AE	120	1527.5	2.14267	AE
	64-TH-AE	120	1645.5	2.0994	AE
	64-TH-AE	120	1772.5	2.16051	AE
	64-TH-AE	120	1891.5	2.12388	AE
	64-TH-AE	120	2008.5	2.50627	AE
	64-TH-AE	120	2134.5	2.60031	AE
	64-TH-AE	120	2252.5	2.38401	AE
	65-TH-AE	122	66.5	0.598859	AE
	65-TH-AE	122	107.5	0.677966	AE
	65-TH-AE	122	151.5	1.14022	AE
	65-TH-AE	122	282.5	2.45298	AE
	65-TH-AE	122	388.5	3.04545	AE
	65-TH-AE	122	513.5	3.36207	AE
	65-TH-AE	122	654.5	3.70533	AE
	65-TH-AE	122	793.5	4.1395	AE
	65-TH-AE	122	906.5	4.23041	AE
	65-TH-AE	122	1026.5	4.279	AE
	65-TH-AE	122	1152.5	4.68182	AE
	65-TH-AE	122	1269.5	5.26049	AE
	65-TH-AE	122	1400.5	4.89984	AE
	65-TH-AE	122	1509.5	4.52381	AE
	65-TH-AE	122	1635.5	5.03802	AE
	65-TH-AE	122	1754.5	3.29352	AE
	65-TH-AE	122	1873.5	4.82645	AE
	65-TH-AE	122	2006.5	4.49313	AE
	65-TH-AE	122	2116.5	3.46303	AE
	65-TH-AE	122	2244.5	4.27692	AE
	65-TH-AE	122	2353.5	4.52821	AE
	65-TH-AE	122	2486.5	4.43887	AE
	65-TH-AE	122	2599.5	4.20846	AE
	66-TH-AE	124	69.5	0.897338	AE
	66-TH-AE	124	119.5	1.19569	AE
	66-TH-AE	124	148.5	1.24499	AE
	66-TH-AE	124	252.5	2.14333	AE
	66-TH-AE	124	510.5	3.19667	AE
	66-TH-AE	124	669.5	3.82833	AE
	66-TH-AE	124	804.5	3.82	AE
	66-TH-AE	124	945.5	3.75167	AE
	66-TH-AE	124	1044.5	3.71667	AE
	66-TH-AE	124	1174.5	3.98167	AE
	66-TH-AE	124	1293.5	4.20312	AE
	66-TH-AE	124	1414.5	4.23471	AE
	66-TH-AE	124	1539.5	3.87697	AE
	66-TH-AE	124	1660.5	4.09687	AE
	66-TH-AE	124	1791.5	3.39151	AE
	66-TH-AE	124	1909.5	3.33579	AE
	66-TH-AE	124	2022.5	2.71235	AE
	66-TH-AE	124	2150.5	3.76748	AE
	66-TH-AE	124	2269.5	4.0127	AE
	66-TH-AE	124	2386.5	4.49833	AE
	66-TH-AE	124	2512.5	4.70667	AE
	66-TH-AE	124	2630.5	4.895	AE
	67-TH-AE	126	60.5	0.306691	AE
	67-TH-AE	126	81.5	0.329738	AE
	67-TH-AE	126	137.5	1.4453	AE
	67-TH-AE	126	386.5	4.36167	AE
	67-TH-AE	126	528.5	4.16667	AE
	67-TH-AE	126	668.5	4.21833	AE
	67-TH-AE	126	778.5	4.33167	AE
	67-TH-AE	126	892.5	4.28833	AE
	67-TH-AE	126	1023.5	4.01767	AE
	67-TH-AE	126	1209.5	3.88994	AE
	67-TH-AE	126	1328.5	4.55781	AE
	67-TH-AE	126	1451.5	4.29008	AE
	67-TH-AE	126	1571.5	3.05575	AE
	67-TH-AE	126	1699.5	3.87786	AE
	67-TH-AE	126	1809.5	3.66269	AE
	67-TH-AE	126	1942.5	4.51577	AE
	67-TH-AE	126	2052.5	4.67167	AE
	67-TH-AE	126	2180.5	5.31	AE
	67-TH-AE	126	2292.5	5.35833	AE
	67-TH-AE	126	2390.5	5.495	AE
	68-TH-AE	127	61.5	0.805643	AE
	68-TH-AE	127	92.5	1.68259	AE
	68-TH-AE	127	124.5	2.55167	AE
	68-TH-AE	127	186.5	2.7	AE
	68-TH-AE	127	305.5	3.42667	AE
	68-TH-AE	127	424.5	4.29167	AE
	68-TH-AE	127	1194.5	5.26167	AE
	69-TH-AE	129	56	1.31939	AE
	69-TH-AE	129	70	1.74016	AE
	69-TH-AE	129	98	1.87559	AE
	69-TH-AE	129	191	2.75385	AE
	70-TH-AE	130	51		AE
	70-TH-AE	130	128	2.39021	AE
	70-TH-AE	130	184	2.96783	AE
	70-TH-AE	130	303	3.6042	AE
	70-TH-AE	130	432	4.21678	AE
	70-TH-AE	130	432	4.21678	AE
	70-TH-AE	130	554	4.27832	AE
	70-TH-AE	130	682	4.45649	AE
	70-TH-AE	130	809	4.50602	AE
	70-TH-AE	130	907	3.55063	AE
	70-TH-AE	130	990	5.53671	AE
	70-TH-AE	130	1150	4.75385	AE
	70-TH-AE	130	1272	5.36563	AE
	70-TH-AE	130	1387	5.69091	AE
	70-TH-AE	130	1513	5.39389	AE
	70-TH-AE	130	1653	4.86434	AE
	70-TH-AE	130	1759	4.98462	AE
	70-TH-AE	130	1891	4.83357	AE
	71-TH-AE	131	115.5	1.82362	AE
	71-TH-AE	131	159.5	2.19843	AE
	71-TH-AE	131	285.5	2.84755	AE
	71-TH-AE	131	410.5	3.69231	AE
	71-TH-AE	131	410.5	3.69231	AE
	71-TH-AE	131	530.5	3.80979	AE
	71-TH-AE	131	649.5	4.84112	AE
	71-TH-AE	131	771.5	3.917	AE
	71-TH-AE	131	876.5	5.07474	AE
	71-TH-AE	131	956.5	5.34063	AE
	71-TH-AE	131	1083.5	5.24275	AE
	71-TH-AE	131	1208.5	5.32759	AE
	71-TH-AE	131	1331.5	5.28095	AE
	71-TH-AE	131	1457.5	5.35373	AE
	71-TH-AE	131	1569.5	5.66406	AE
	71-TH-AE	131	1709.5	4.6965	AE
	71-TH-AE	131	1814.5	4.88671	AE
	71-TH-AE	131	1940.5	4.97902	AE
	71-TH-AE	131	2054.5	5.11049	AE
	72-TH-AE	133	92	0.626772	AE
	72-TH-AE	133	122	0.762205	AE
	72-TH-AE	133	241	1.07874	AE
	72-TH-AE	133	364	2.0189	AE
	72-TH-AE	133	364	2.0189	AE
	72-TH-AE	133	486	2.73276	AE
Amsterdam	1-AM-B	H 0026-07	45.5	0.357282	B
	1-AM-B	H 0026-10	136.5	1.63127	B
	1-AM-B	H 0026-11	227.5	3.51844	B
	1-AM-B	H 0026-12	318.5	4.39927	B
	2-AM-B	H 0036-22	77.5	1.23435	B
	2-AM-B	H 0036-26	162.5	2.09874	B
	2-AM-B	H 0036-27	258.5	2.52478	B
	2-AM-B	H 0036-28	351.5	4.27842	B
	3-AM-B	H 0039-13	51	2.67693	B
	3-AM-B	H 0039-16	142	4.53155	B
	3-AM-B	H 0039-17	233	5.47537	B
	3-AM-B	H 0039-18	342	5.68413	B
	4-AM-B	H 0169-04	46	0.265099	B
	4-AM-B	H 0169-07	136	1.92341	B
	4-AM-B	H 0169-08	234	2.90703	B
	4-AM-B	H 0169-09	318	4.19975	B
	5-AM-B	H 0207-07	43.5	0.317002	B
	5-AM-B	H 0207-10	117.5	1.38405	B
	5-AM-B	H 0207-11	218.5	2.81537	B
	5-AM-B	H 0207-12	316.5	4.54134	B
	6-AM-B	H 0272-19	84.5	0.448894	B
	6-AM-B	H 0272-22	187.5	3.63564	B
	6-AM-B	H 0272-23	273.5	3.82194	B
	6-AM-B	H 0272-24	362.5	4.43819	B
	7-AM-B	H 0341-03	45.5	0.406375	B
	7-AM-B	H 0341-07	234.5	4.65195	B
	7-AM-B	H 0341-08	336.5	4.80585	B
	8-AM-B	H 0371-13	38	0.438129	B
	8-AM-B	H 0371-14	145	1.97869	B
	8-AM-B	H 0371-15	227	2.39365	B
	8-AM-B	H 0371-16	318	3.75676	B
	9-AM-B	H 0458-03	44.5	0.121892	B
	9-AM-B	H 0458-04	124.5	0.549582	B
	9-AM-B	H 0458-07	230.5	3.73297	B
	9-AM-B	H 0458-08	317.5	4.76324	B
	10-AM-B	H 0491-05	49	0.257605	B
	10-AM-B	H 0491-07	155	0.769882	B
	10-AM-B	H 0491-09	231	1.75815	B
	10-AM-B	H 0491-10	322	3.29323	B
	11-AM-B	H 0511-04	51.5	0.343573	B
	11-AM-B	H 0511-07	143.5	1.09819	B
	11-AM-B	H 0511-08	217.5	2.20695	B
	11-AM-B	H 0511-09	350.5	3.96506	B
	12-AM-B	H 0523-22	89.5	0.165769	B
	12-AM-B	H 0523-25	186.5	2.52426	B
	12-AM-B	H 0523-26	274.5	4.18396	B
	12-AM-B	H 0523-27	375.5	5.28649	B
	13-AM-B	H 0545-15	56	0.934489	B
	13-AM-B	H 0545-18	126	2.23906	B
	13-AM-B	H 0545-19	219	3.38071	B
	13-AM-B	H 0545-20	308	4.43578	B
	15-AM-B	H 0569-04	49	0.254098	B
	15-AM-B	H 0569-07	141	3.2623	B
	15-AM-B	H 0569-08	214	5.3668	B
	15-AM-B	H 0569-09	301	6.05738	B
	16-AM-B	H 0571-05	45.5	0.138984	B
	16-AM-B	H 0571-06	143.5	3.67695	B
	16-AM-B	H 0571-09	235.5	4.29004	B
	16-AM-B	H 0571-10	325.5	4.91134	B
	17-AM-B	H 0576-19	92.5	1.84075	B
	17-AM-B	H 0576-22	186.5	3.22031	B
	17-AM-B	H 0576-23	285.5	3.27511	B
	17-AM-B	H 0576-24	389.5	3.26619	B
	18-AM-B	H 0663-02	49.5	1.32473	B
	18-AM-B	H 0663-05	151.5	3.51928	B
	18-AM-B	H 0663-06	260.5	5.25526	B
	18-AM-B	H 0663-07	329.5	5.48662	B
	19-AM-B	H 1047-06	45.5	0.694916	B
	19-AM-B	H 1047-09	138.5	2.24546	B
	19-AM-B	H 1047-10	227.5	3.9092	B
	19-AM-B	H 1047-11	319.5	4.90207	B
	20-AM-B	H 1091-17	87	1.02927	B
	20-AM-B	H 1091-20	156	1.9909	B
	20-AM-B	H 1091-22	319	4.7299	B
	20-AM-B	H 1091-23	403	5.22475	B
	21-AM-B	H 1113-17	91.5	1.37295	B
	21-AM-B	H 1113-21	198.5	2.79508	B
	21-AM-B	H 1113-22	289.5	4.91393	B
	21-AM-B	H 1113-23	380.5	6.42828	B
	22-AM-B	H 1135-03	46.5	0.250041	B
	22-AM-B	H 1135-06	114.5	0.831715	B
	22-AM-B	H 1135-07	205.5	2.72415	B
	22-AM-B	H 1135-08	303.5	3.73768	B
	23-AM-B	H 1160-09	41.5	0.12118	B
	23-AM-B	H 1160-11	135.5	0.422131	B
	23-AM-B	H 1160-12	226.5	1.10749	B
	23-AM-B	H 1160-13	331.5	2.41778	B
	24-AM-B	H 1186-07	44.5	0.159888	B
	24-AM-B	H 1186-10	135.5	2.16798	B
	24-AM-B	H 1186-11	224.5	3.89263	B
	24-AM-B	H 1186-12	315.5	4.88304	B
Trinidad	1-TT-B	TT27	33	0.293217	B
	1-TT-B	TT27	47	0.541572	B
	1-TT-B	TT27	110	2.63873	B
	1-TT-B	TT27	138	4.38386	B
	1-TT-B	TT27	166	5.09846
	1-TT-B	TT27	222	6.32555
	2-TT-B	TT28	3	0.271114	B
	2-TT-B	TT28	9	0.466293	B
	2-TT-B	TT28	16	0.677808	B
	2-TT-B	TT28	30	0.854418	B
	2-TT-B	TT28	114	2.68034
	3-TT-B	TT29	12	0.191411	B
	3-TT-B	TT29	20	0.191886	B
	3-TT-B	TT29	26	0.160642	B
	3-TT-B	TT29	34	0.175613	B
	3-TT-B	TT29	41	0.208685	B
	3-TT-B	TT29	48	0.197956	B
	3-TT-B	TT29	89	0.373511	B
	3-TT-B	TT29	118	0.551809	B
	3-TT-B	TT29	146	0.499312	B
	3-TT-B	TT29	180	0.631306	B
	3-TT-B	TT29	210	0.759234	B
	3-TT-B	TT29	238	0.862287	B
	3-TT-B	TT29	321	1.13391	B
	4-TT-B	TT31	5	0.20715	B
	4-TT-B	TT31	12	0.182452	B
	4-TT-B	TT31	18	0.226253	B
	4-TT-B	TT31	25	0.293046	B
	4-TT-B	TT31	32	0.388014	B
	4-TT-B	TT31	40	0.431463	B
	4-TT-B	TT31	46	0.647221	B
	4-TT-B	TT31	68	1.30475	B
	4-TT-B	TT31	95	2.10644	B
	4-TT-B	TT31	123	2.37131	B
	4-TT-B	TT31	151	2.54144	B
	4-TT-B	TT31	188	3.35898	B
	4-TT-B	TT31	216	4.11795	B
	4-TT-B	TT31	389	5.98833	B
	5-TT-B	TT34	13	0.195366	B
	5-TT-B	TT34	20	0.297641	B
	5-TT-B	TT34	26	0.469715	B
	5-TT-B	TT34	40	0.859546	B
	5-TT-B	TT34	47	1.42836	B
	5-TT-B	TT34	84	5.21691	B
	5-TT-B	TT34	112	6.69014	B
	5-TT-B	TT34	250	7.58815	B
	5-TT-B	TT34	335	7.65334	B
	6-TT-B	TT35	4	0.196954	B
	6-TT-B	TT35	11	0.217117	B
	6-TT-B	TT35	19	0.289982	B
	6-TT-B	TT35	26	0.461529	B
	6-TT-B	TT35	33	0.576184	B
	6-TT-B	TT35	40	0.688074	B
	6-TT-B	TT35	103	1.07096	B
	6-TT-B	TT35	131	1.29274	B
	6-TT-B	TT35	304	3.59331	B
	6-TT-B	TT35	395	3.73188	B
	7-TT-B	TT37	0	0.209016	B
	7-TT-B	TT37	7	0.428279	B
	7-TT-B	TT37	11	0.401639	B
	7-TT-B	TT37	22	1.44262	B
	7-TT-B	TT37	29	1.61885	B
	7-TT-B	TT37	35	2.04303	B
	7-TT-B	TT37	76	3.10041	B
	7-TT-B	TT37	83	3.23156	B
	7-TT-B	TT37	111	3.61066	B
	7-TT-B	TT37	139	4.27049	B
	7-TT-B	TT37	167	4.7582	B
	7-TT-B	TT37	197	5.57582	B
	7-TT-B	TT37	218	5.58607	B
	7-TT-B	TT37	342	7.28689	B
SIPP	1-US-B	SC001010	36	0.287744	B
	1-US-B	SC001020	64	0.598246	B
	1-US-B	SC001030	92	0.865488	B
	1-US-B	SC001040	120	1.02326	B
	1-US-B	SC001050	148	1.27995	B
	1-US-B	SC001060	176	1.51041	B
	1-US-B	SC001070	210	1.66255	B
	1-US-B	SC001080	295	1.71572	B
	1-US-B	SC001090	386	2.12925	B
	1-US-B	SC001100	479	2.1154	B
	1-US-B	SC001110	1002	2.02706	B
	2-US-B	SC004020	153	0.424825	B
	2-US-B	SC004030	181	1.76888	B
	2-US-B	SC004040	216	2.3539	B
	2-US-B	SC004050	244	2.77944	B
	2-US-B	SC004060	273	2.74021	B
	2-US-B	SC004070	307	2.85172	B
	2-US-B	SC004080	463	2.71718	B
	2-US-B	SC004090	489	2.74186	B
	3-US-B	SC005010	38.5	0.550392	B
	3-US-B	SC005020	61.5	0.604368	B
	3-US-B	SC005030	89.5	1.37589	B
	3-US-B	SC005040	117.5	1.77212	B
	3-US-B	SC005050	156.5	2.1596	B
	3-US-B	SC005060	185.5	2.33536	B
	3-US-B	SC005070	223.5	2.73827	B
	3-US-B	SC005080	310.5	3.3154	B
	3-US-B	SC005090	396.5	3.80361	B
	4-US-B	SC018010	92.5	0.893201	B
	4-US-B	SC018020	116.5	1.0468	B
	4-US-B	SC018030	141.5	1.46468	B
	4-US-B	SC018040	179.5	2.20666	B
	4-US-B	SC018050	200.5	2.30578	B
	5-US-B	SC020010	10.5	0.226409	B
	5-US-B	SC020020	49.5	0.861345	B
	5-US-B	SC020030	73.5	1.20553	B
	5-US-B	SC020040	111.5	1.6101	B
	5-US-B	SC020050	129.5	2.02329	B
	5-US-B	SC020060	171.5	3.05114	B
	5-US-B	SC020070	194.5	3.2444	B
	5-US-B	SC020080	256.5	3.94305	B
	5-US-B	SC020090	298.5	3.98035	B
	5-US-B	SC020100	340.5	4.13056	B
	6-US-B	SC022010	5.5	0.148927	B
	6-US-B	SC022020	36.5	0.188011	B
	6-US-B	SC022030	61.5	0.346502	B
	6-US-B	SC022040	90.5	0.353365	B
	6-US-B	SC022050	124.5	0.742711	B
	6-US-B	SC022060	151.5	0.897699	B
	6-US-B	SC022070	181.5	1.22977	B
	6-US-B	SC022080	216.5	1.35799	B
	6-US-B	SC022090	243.5	1.54046	B
	6-US-B	SC022100	270.5	1.3753	B
	6-US-B	SC022110	446.5	2.26362	B
	6-US-B	SC022120	610.5	2.65586	B
	7-US-B	SC023010	28	1.13592	B
	7-US-B	SC023020	125	1.07831	B
	7-US-B	SC023030	157	1.08827	B
	7-US-B	SC023050	210	1.3579	B
	7-US-B	SC023060	249	1.857	B
	7-US-B	SC023070	277	1.94011	B
	7-US-B	SC023080	293	2.04159	B
	7-US-B	SC023090	306	2.2165	B
	7-US-B	SC023100	524	1.93836	B
	7-US-B	SC023110	557	1.89083	B
	7-US-B	SC023120	644	2.15741	B
	8-US-B	SC024020	56.5	0.319352	B
	8-US-B	SC024030	96.5	0.928181	B
	8-US-B	SC024040	124.5	1.71632	B
	8-US-B	SC024050	166.5	2.32742	B
	8-US-B	SC024060	186.5	2.68396	B
	8-US-B	SC024070	214.5	2.73873	B
	8-US-B	SC024080	230.5	2.70489	B
	8-US-B	SC024090	243.5	2.79338	B
	8-US-B	SC024100	257.5	2.72941	B
	8-US-B	SC024110	410.5	2.87826	B
	8-US-B	SC024120	580.5	3.47135	B
	9-US-B	SC025010	61.5	0.196373	B
	9-US-B	SC025020	91.5	1.19456	B
	9-US-B	SC025030	126.5	1.63601	B
	9-US-B	SC025040	154.5	2.22706	B
	9-US-B	SC025050	196.5	2.78323	B
	9-US-B	SC025060	216.5	2.84346	B
	9-US-B	SC025070	232.5	2.87794	B
	9-US-B	SC025080	245.5	2.87293	B
Ethiopia	1-ET-C	04898	101.5	2.86696	C
	1-ET-C	05922	302.5	4.08282	C
	1-ET-C	07100	533.5	4.415	C
	1-ET-C	07400	715.5	6.0923	C
	1-ET-C	07803	897.5	6.60285	C
	1-ET-C	C7103	912.5	6.25919	C
	1-ET-C	C7903	1096.5	6.58646	C
	2-ET-C	04353	125.5	3.18483	C
	2-ET-C	05376	321.5	4.36541	C
	2-ET-C	06380	516.5	5.54808	C
	2-ET-C	07200	719.5	5.48486	C
	2-ET-C	07577	916.5	6.205	C
	2-ET-C	C7679	1118.5	6.77869	C
	3-ET-C	07262	91.5	0.810716	C
	3-ET-C	07306	110.5	0.811802	C
	3-ET-C	07604	270.5	1.76497	C
	3-ET-C	C7625	452.5	3.89139	C
	4-ET-C	07080	94.5	1.32971	C
	4-ET-C	07129	121.5	1.28061	C
	4-ET-C	07391	486.5	4.13658	C
	4-ET-C	C7168	492.5	5.62635	C
	4-ET-C	C7909	672.5	5.99357	C
	5-ET-C	02445	171.5	2.57591	C
	5-ET-C	03298	572.5	6.09707	C
	5-ET-C	04293	767.5	6.83324	C
	5-ET-C	05334	976.5	6.96307	C
	5-ET-C	06283	1164.5	6.90084	C
	5-ET-C	07151	1347.5	7.2592	C
	5-ET-C	07489	1531.5	7.2592	C
	5-ET-C	C7790	1797.5	7.2592	C
	6-ET-C	03725	94.5	1.03764	C
	6-ET-C	04871	299.5	1.75063	C
	6-ET-C	05934	508.5	2.85282	C
	6-ET-C	06906	691.5	2.78668	C
	6-ET-C	07569	992.5	3.8929	C
	6-ET-C	C7886	1292.5	4.53645	C
	7-ET-C	07490	92.5	2.43123	C
	7-ET-C	C7305	285.5	4.77689	C
	7-ET-C	C7973	469.5	5.39662	C
	8-ET-C	04469	116	0.728566	C
	8-ET-C	05983	409	5.74822	C
	8-ET-C	07046	611	5.79391	C
	8-ET-C	07375	794	5.92568	C
	8-ET-C	07764	981	5.73354	C
	8-ET-C	07783	989	5.50449	C
	9-ET-C	C4431	98.5	0.13328	C
	9-ET-C	07250	288.5	3.71144	C
	9-ET-C	07717	534.5	5.78328	C
China	1-CH-C	YA-64	96.5	0.813411	C
	1-CH-C	YA-64	165.5	1.02915	C
	2-CH-C	YM-1788-6	32	0.074184	C
	2-CH-C	YM-1788-6	43	0.146884	C
	2-CH-C	YM-1788-6	65	0.310345	C
	2-CH-C	YM-1788-6	91	1.4335	C
	3-CH-C	YA-92	34	0.275862	C
	3-CH-C	YA-92	41	0.344828	C
	3-CH-C	YA-92	52	0.553366	C
	3-CH-C	YA-92	69	1.14286	C
	3-CH-C	YA-92	97	1.27258	C
	4-CH-C	YA-94	68.5	1.3202	C
	4-CH-C	YA-94	79.5	1.82594	C
	4-CH-C	YA-94	104.5	2.55507	C
	5-CH-C	YA-102	51.5	0.631988	C
	5-CH-C	YA-102	67.5	1.35093	C
	5-CH-C	YA-102	79.5	2.18116	C
	5-CH-C	YA-102	108.5	2.41594	C
	6-CH-C	YM-127-11	28.5	0.315217	C
	6-CH-C	YM-127-11	43.5	0.437888	C
	6-CH-C	YM-127-11	56.5	0.708075	C
	6-CH-C	YM-127-11	76.5	0.967391	C
	7-CH-C	YM-2640-3	35	0.147673	C
	7-CH-C	YM-2640-3	43	0.202247	C
	7-CH-C	YM-2640-3	50	0.23435	C
	7-CH-C	YM-2640-3	63	0.754414	C
	7-CH-C	YM-2640-3	84	1.80257	C
	8-CH-C	YA-84	93.5	1.09149	C
	8-CH-C	YA-84	105.5	1.23114	C
	8-CH-C	YA-84	135.5	1.44141	C
	9-CH-C	YA-86	97.5	0.608347	C
	9-CH-C	YA-86	111.5	0.747994	C
	9-CH-C	YA-86	135.5	0.892456	C
	9-CH-C	YA-86	217.5	1.00963	C
	10-CH-C	YM-1781-6	31	0.375602	C
	10-CH-C	YM-1781-6	36	0.460674	C
	10-CH-C	YM-1781-6	43	0.5939	C
	10-CH-C	YM-1781-6	57	1.1252	C
	10-CH-C	YM-1781-6	86	2.17799	C
	10-CH-C	YM-1781-6	120	2.75405	C
	11-CH-C	YA-79	74	1.07703	C
	11-CH-C	YA-79	100	1.337	C
	11-CH-C	YA-79	156	2.73463	C
	11-CH-C	YA-79	233	2.9644	C
	12-CH-C	YA-72	92.5	0.193501	C
	12-CH-C	YA-72	105.5	0.568685	C
	12-CH-C	YA-72	121.5	0.286107	C
	12-CH-C	YA-72	156.5	1.23338	C
	12-CH-C	YA-72	232.5	2.18608	C
	12-CH-C	YA-72	244.5	2.26699	C
	13-CH-C	YM-2296-2	27.5	0.197932	C
	13-CH-C	YM-2296-2	30.5	0.140325	C
	13-CH-C	YM-2296-2	37.5	0.220089	C
	13-CH-C	YM-2296-2	48.5	0.401651	C
	13-CH-C	YM-2296-2	85.5	0.771664	C
	13-CH-C	YM-2296-2	128.5	0.94773	C
	14-CH-C	YA-1	10.5	0.168276	C
	14-CH-C	YA-1	17.5	0.173793	C
	14-CH-C	YA-1	31.5	0.157241	C
	14-CH-C	YA-1	47.5	0.230345	C
	14-CH-C	YA-1	60.5	0.372414	C
	14-CH-C	YA-1	73.5	0.518621	C
	14-CH-C	YA-1	115.5	0.968276	C
	14-CH-C	YA-1	291.5	3.01241	C
	14-CH-C	YA-1	592.5	3.58345	C
	14-CH-C	YA-1	676.5	3.76	C
	15-CH-C	YA-6	10.5	0.104746	C
	15-CH-C	YA-6	18.5	0.121113	C
	15-CH-C	YA-6	31.5	0.194763	C
	15-CH-C	YA-6	44.5	0.225859	C
	15-CH-C	YA-6	73.5	0.494272	C
	15-CH-C	YA-6	270.5	3.16167	C
	15-CH-C	YA-6	556.5	3.19	C
	15-CH-C	YA-6	639.5	3.785	C
	16-CH-C	YA-37	7.5	0.096519	C
	16-CH-C	YA-37	13.5	0.0917722	C
	16-CH-C	YA-37	23.5	0.117089	C
	16-CH-C	YA-37	55.5	0.246835	C
	16-CH-C	YA-37	411.5	1.2943	C
	17-CH-C	09533124VCT0229	50.5	0.657333	C
	17-CH-C	09533124VCT0229	142.5	1.40933	C
	17-CH-C	09533124VCT0229	224.5	2.05052	C
	17-CH-C	09533124VCT0229	323.5	2.4171	C
	17-CH-C	09533124VCT0229	415.5	3.11032	C
	17-CH-C	09533124VCT0229	509.5	3.66476	C
	17-CH-C	09533124VCT0229	904.5	4.89	C
	18-CH-C	533100CD40668	5	0.278667	C
	18-CH-C	533100CD40668	9	0.268	C
	18-CH-C	533100CD40668	27	0.305333	C
	18-CH-C	533100CD40668	69	0.812	C
	18-CH-C	533100CD40668	110	1.45467	C
	18-CH-C	533100CD40668	209	2.29037	C
	18-CH-C	533100CD40668	261	2.58616	C
	18-CH-C	533100CD40668	344	2.66214	C
	18-CH-C	533100CD40668	433	2.80086	C
	18-CH-C	533100CD40668	533	3.83584	C
	18-CH-C	533100CD40668	819	4.32	C
	19-CH-C	533100CD40669	5	0.0866667	C
	19-CH-C	533100CD40669	13	0.106667	C
	19-CH-C	533100CD40669	27	0.169333	C
	19-CH-C	533100CD40669	69	0.892	C
	19-CH-C	533100CD40669	110	1.21067	C
	19-CH-C	533100CD40669	209	2.44369	C
	19-CH-C	533100CD40669	261	2.43555	C
	19-CH-C	533100CD40669	344	3.2673	C
	19-CH-C	533100CD40669	433	3.51862	C
	20-CH-C	09533124VCT0291	65.5	0.916413	C
	20-CH-C	09533124VCT0291	169.5	2.57531	C
	20-CH-C	09533124VCT0291	288.5	3.19403	C
	20-CH-C	09533124VCT0291	384.5	3.46848	C
	20-CH-C	09533124VCT0291	482.5	4.16566	C
	20-CH-C	09533124VCT0291	601.5	4.31476	C
	20-CH-C	09533124VCT0291	748.5	4.18976	C
	21-CH-C	533102YC120	87	0.635258	C
	21-CH-C	533102YC120	326	2.10745	C
	21-CH-C	533102YC120	555	3.43223	C
	22-CH-C	533100CD40824	55	0.483283	C
	22-CH-C	533100CD40824	72	0.920973	C
	22-CH-C	533100CD40824	87	1.16413	C
	22-CH-C	533100CD40824	124	1.33891	C
	22-CH-C	533100CD40824	151	1.59726	C
	22-CH-C	533100CD40824	205	2.94842	C
	22-CH-C	533100CD40824	307	3.84241	C
	22-CH-C	533100CD40824	347	4.05422	C
	23-CH-C	2010533124VCT0112	81	0.448737	C
	23-CH-C	2010533124VCT0112	188	0.702823	C
	23-CH-C	2010533124VCT0112	299	1.45171	C
	23-CH-C	2010533124VCT0112	398	1.34324	C
	23-CH-C	2010533124VCT0112	511	2.25167	C
	24-CH-C	533100CD40918	15	0.40416	C
	24-CH-C	533100CD40918	112	2.74548	C
	24-CH-C	533100CD40918	198	3.85843	C
	24-CH-C	533100CD40918	284	3.90361	C
	24-CH-C	533100CD40918	388	4.10542	C
	24-CH-C	533100CD40918	485	4.55	C
Thai B	1-TH-B	3	92.5	1.95455	B
	1-TH-B	3	131.5	2.23226	B
	1-TH-B	3	164.5	3.00968	B
	1-TH-B	3	256.5	4.77742	B
	1-TH-B	3	382.5	5.14677	B
	1-TH-B	3	512.5	5.84839	B
	1-TH-B	3	527.5	5.66452	B
	1-TH-B	3	683.5	5.8629	B
	1-TH-B	3	810.5	6.11452	B
	1-TH-B	3	936.5	5.91452	B
	1-TH-B	3	1052.5	6.00645	B
	1-TH-B	3	1180.5	6.03871	B
	1-TH-B	3	1300.5	6.17882	B
	1-TH-B	3	1416.5	5.50077	B
	1-TH-B	3	1549.5	6.23471	B
	1-TH-B	3	1668.5	5.88644	B
	1-TH-B	3	1789.5	6.07603	B
	1-TH-B	3	1908.5	5.08166	B
	1-TH-B	3	2018.5	6.10726	B
	2-TH-B	12	101	2.19243	B
	2-TH-B	12	129	2.67508	B
	2-TH-B	12	218	3.29811	B
	2-TH-B	12	355	3.30599	B
	2-TH-B	12	509	3.49054	B
	2-TH-B	12	677	3.64511	B
	2-TH-B	12	796	2.82808	B
	2-TH-B	12	901	3.28391	B
	3-TH-B	13	103.5	0.293495	B
	3-TH-B	13	137.5	0.509834	B
	3-TH-B	13	227.5	1.36157	B
	3-TH-B	13	353.5	2.49527	B
	3-TH-B	13	458.5	2.45899	B
	3-TH-B	13	572.5	2.65931	B
	3-TH-B	13	719.5	2.67122	B
	3-TH-B	13	843.5	2.98661	B
	3-TH-B	13	961.5	4.17833	B
	3-TH-B	13	1086.5	3.3239	B
	3-TH-B	13	1205.5	3.92166	B
	3-TH-B	13	1307.5	4.27972	B
	3-TH-B	13	1451.5	4.12226	B
	3-TH-B	13	1569.5	3.60107	B
	3-TH-B	13	1706.5	4.08044	B
	3-TH-B	13	1937.5	4.4306	B
	3-TH-B	13	2041.5	4.55994	B
	4-TH-B	21	61.5	1.01115	B
	4-TH-B	21	85.5	1.22844	B
	4-TH-B	21	118.5	1.49924	B
	4-TH-B	21	495.5	2.34091	B
	4-TH-B	21	631.5	2.98776	B
	4-TH-B	21	751.5	3.0542	B
	4-TH-B	21	873.5	2.72902	B
	4-TH-B	21	996.5	3.07168	B
	4-TH-B	21	1118.5	2.75676	B
	4-TH-B	21	1240.5	2.32199	B
	4-TH-B	21	1365.5	2.54876	B
	4-TH-B	21	1491.5	2.84194	B
	4-TH-B	21	1623.5	2.19887	B
	4-TH-B	21	1629.5	2.71224	B
	4-TH-B	21	1741.5	2.13365	B
	4-TH-B	21	1940.5	2.42241	B
	4-TH-B	21	2073.5	2.68224	B
	4-TH-B	21	2206.5	2.8254	B
	4-TH-B	21	2374.5	2.71746	B
	4-TH-B	21	2497.5	2.50317	B
	5-TH-B	30	131	2.00963	B
	5-TH-B	30	164	2.17801	B
	5-TH-B	30	254	2.76571	B
	5-TH-B	30	366	3.85995	B
	5-TH-B	30	494	4.16492	B
	5-TH-B	30	1046	4.83246	B
	5-TH-B	30	1172	4.96597	B
	5-TH-B	30	1304	4.89398	B
	5-TH-B	30	1438	4.86911	B
	5-TH-B	30	1494	5.43524	B
	5-TH-B	30	1629	5.35277	B
	5-TH-B	30	1760	5.38365	B
	5-TH-B	30	1880	5.12519	B
	5-TH-B	30	2019	5.16642	B
	5-TH-B	30	2189	4.59036	B
	5-TH-B	30	2340	5.43373	B
	5-TH-B	30	2588	4.84948	B
	5-TH-B	30	2665	4.80759	B
	6-TH-B	36	62.5	1.15985	B
	6-TH-B	36	91.5	1.84751	B
	6-TH-B	36	127.5	1.90209	B
	6-TH-B	36	212.5	3.26791	B
	6-TH-B	36	622.5	4.85202	B
	6-TH-B	36	733.5	5.09502	B
	6-TH-B	36	856.5	4.70405	B
	6-TH-B	36	985.5	5.09779	B
	6-TH-B	36	1140.5	4.66974	B
	6-TH-B	36	1259.5	4.28736	B
	6-TH-B	36	1357.5	4.65385	B
	6-TH-B	36	1477.5	4.46981	B
	6-TH-B	36	1573.5	4.67903	B
	6-TH-B	36	1667.5	4.34351	B
	6-TH-B	36	1813.5	4.68927	B
	7-TH-B	38	56	1.00186	B
	7-TH-B	38	71	1.08026	B
	7-TH-B	38	107	1.51043	B
	7-TH-B	38	197	3.22586	B
	7-TH-B	38	324	4.0405	B
	7-TH-B	38	442	5.18847	B
	7-TH-B	38	572	5.40966	B
	7-TH-B	38	695	5.16044	B
	7-TH-B	38	810	5.36137	B
	7-TH-B	38	936	4.95238	B
	7-TH-B	38	1048	5.57234	B
	7-TH-B	38	1182	4.91469	B
	7-TH-B	38	1280	5.5127	B
	7-TH-B	38	1392	5.80661	B
	7-TH-B	38	1520	5.45238	B
	7-TH-B	38	1540	5.4843	B
	7-TH-B	38	1654	5.57465	B
	7-TH-B	38	1771	5.46238	B
	7-TH-B	38	2029	5.02304	B
	7-TH-B	38	2141	5.16897	B
	7-TH-B	38	2262	5.11828	B
	7-TH-B	38	2387	5.28879	B
	8-TH-B	81	59.5	1.14498	B
	8-TH-B	81	79.5	1.18263	B
	8-TH-B	81	110.5	1.37874	B
	8-TH-B	81	201.5	2.23438	B
	8-TH-B	81	323.5	3.24062	B
	8-TH-B	81	446.5	3.97031	B
	8-TH-B	81	564.5	4.48438	B
	8-TH-B	81	688.5	5.07812	B
	8-TH-B	81	807.5	5.3125	B
	8-TH-B	81	936.5	5.55781	B
	8-TH-B	81	1061.5	5.22126	B
	8-TH-B	81	1181.5	5.82581	B
	8-TH-B	81	1304.5	4.89543	B
	8-TH-B	81	1419.5	5.38806	B
	8-TH-B	81	1544.5	5.29066	B
	8-TH-B	81	1668.5	5.31191	B
	8-TH-B	81	1779.5	5.78846	B
	8-TH-B	81	1907.5	5.64959	B
	8-TH-B	81	2028.5	4.8676	B
	8-TH-B	81	2147.5	4.96563	B
	8-TH-B	81	2270.5	5.00312	B
	8-TH-B	81	2392.5	5.03281	B
	9-TH-B	82	52	1.28707	B
	9-TH-B	82	137	2.36094	B
	9-TH-B	82	200	2.47969	B
	9-TH-B	82	293	3.16875	B
	9-TH-B	82	427	3.51094	B
	9-TH-B	82	536	3.41562	B
	9-TH-B	82	654	3.84844	B
	9-TH-B	82	789	3.76094	B
	10-TH-B	83	84.5	1.50299	B
	10-TH-B	83	145.5	1.41018	B
	10-TH-B	83	238.5	2.6625	B
	10-TH-B	83	356.5	4.26875	B
	10-TH-B	83	476.5	4.97187	B
	10-TH-B	83	599.5	5.28397	B
	10-TH-B	83	726.5	5.5405	B
	10-TH-B	83	858.5	5.53671	B
	10-TH-B	83	959.5	5.51406	B
	10-TH-B	83	1055.5	5.5514	B
	10-TH-B	83	1180.5	5.76613	B
	10-TH-B	83	1300.5	5.19441	B
	10-TH-B	83	1425.5	5.25874	B
	10-TH-B	83	1545.5	5.80156	B
	10-TH-B	83	1671.5	5.79219	B
	10-TH-B	83	1785.5	5.61406	B
	10-TH-B	83	1910.5	5.85781	B
	11-TH-B	86	66.5	0.927509	B
	11-TH-B	86	109.5	0.835329	B
	11-TH-B	86	142.5	1.31138	B
	11-TH-B	86	228.5	2.24132	B
	11-TH-B	86	345.5	3.25289	B
	11-TH-B	86	472.5	3.63636	B
	11-TH-B	86	593.5	3.9686	B
	11-TH-B	86	726.5	4.09421	B
	11-TH-B	86	850.5	3.96386	B
	11-TH-B	86	975.5	3.76887	B
	11-TH-B	86	1084.5	3.81764	B
	11-TH-B	86	1203.5	4.95312	B
	11-TH-B	86	1335.5	3.13879	B
	11-TH-B	86	1447.5	3.83639	B
	11-TH-B	86	1573.5	4.26324	B
	11-TH-B	86	1696.5	4.84738	B
	11-TH-B	86	1811.5	4.66129	B
	11-TH-B	86	1944.5	4.10579	B
	11-TH-B	86	2055.5	4.31405	B
	11-TH-B	86	2176.5	4.59339	B
	11-TH-B	86	2306.5	5.14876	B
	12-TH-B	88	59	0.407063	B
	12-TH-B	88	66	0.269461	B
	12-TH-B	88	97	0.248503	B
	12-TH-B	88	187	0.486527	B
	12-TH-B	88	326	1.35479	B
	12-TH-B	88	461	2.39835	B
	12-TH-B	88	567	2.70909	B
	12-TH-B	88	692	2.61888	B
	12-TH-B	88	810	2.74713	B
	12-TH-B	88	935	2.01706	B
	12-TH-B	88	1067	2.74126	B
	12-TH-B	88	1168	2.73668	B
	12-TH-B	88	1284	2.75943	B
	12-TH-B	88	1403	2.95664	B
	12-TH-B	88	1560	3.33507	B
	12-TH-B	88	1656	2.78534	B
	12-TH-B	88	1768	3.14046	B
	12-TH-B	88	1873	3.13893	B
	12-TH-B	88	2014	3.0229	B
	12-TH-B	88	2131	3.10534	B
	13-TH-B	89	57	1.38023	B
	13-TH-B	89	76	1.19012	B
	13-TH-B	89	111	1.32186	B
	13-TH-B	89	231	3.03664	B
	13-TH-B	89	356	3.63969	B
	13-TH-B	89	484	4.37252	B
	13-TH-B	89	651	4.69924	B
	13-TH-B	89	1184	4.92308	B
	13-TH-B	89	1308	5.77187	B
	13-TH-B	89	1430	5.25234	B
	13-TH-B	89	1541	4.83881	B
	13-TH-B	89	1654	5.58167	B
	13-TH-B	89	1780	5.41017	B
	13-TH-B	89	1912	5.19271	B
	13-TH-B	89	2039	5.1625	B
	13-TH-B	89	2179	4.01178	B
	13-TH-B	89	2266	4.70229	B
	13-TH-B	89	2414	4.76641	B
	13-TH-B	89	2512	4.42595	B
	13-TH-B	89	2631	4.64733	B
	14-TH-B	92	59.5	1.7881	B
	14-TH-B	92	107.5	2.01497	B
	14-TH-B	92	137.5	2.76947	B
	14-TH-B	92	226.5	3.32214	B
	14-TH-B	92	359.5	4.4855	B
	14-TH-B	92	490.5	4.98473	B
	14-TH-B	92	611.5	4.88397	B
	14-TH-B	92	732.5	5.02595	B
	14-TH-B	92	855.5	4.52861	B
	14-TH-B	92	984.5	4.95934	B
	14-TH-B	92	1103.5	5.14433	B
	14-TH-B	92	1215.5	4.32461	B
	14-TH-B	92	1341.5	5.52063	B
	14-TH-B	92	1446.5	5.57656	B
	14-TH-B	92	1555.5	5.35373	B
	14-TH-B	92	1667.5	5.13679	B
	14-TH-B	92	1800.5	5.52044	B
	15-TH-B	94	56	1.26176	B
	15-TH-B	94	92	1.61377	B
	15-TH-B	94	127	1.52994	B
	15-TH-B	94	211	2.15103	B
	15-TH-B	94	330	3.4275	B
	15-TH-B	94	449	4.0284	B
	15-TH-B	94	825	4.37967	B
	15-TH-B	94	937	4.69806	B
	15-TH-B	94	1056	5.05979	B
	15-TH-B	94	1177	5.06726	B
	15-TH-B	94	1301	5.19581	B
	15-TH-B	94	1771	5.28413	B
	15-TH-B	94	1891	4.8012	B
	15-TH-B	94	2009	4.50916	B
	15-TH-B	94	2128	5.46942	B
	16-TH-B	99	41.5	0.717868	B
	16-TH-B	99	160.5	1.42669	B
	16-TH-B	99	209.5	1.75073	B
	16-TH-B	99	314.5	2.60538	B
	16-TH-B	99	433.5	2.99402	B
	16-TH-B	99	552.5	3.75037	B
	17-TH-B	101	63	1.43309	B
	17-TH-B	101	210	2.31091	B
	17-TH-B	101	243	2.63976	B
	17-TH-B	101	329	3.36771	B
	17-TH-B	101	448	2.84155	B
	17-TH-B	101	565	3.52616	B
	17-TH-B	101	684	4.16293	B
	17-TH-B	101	805	4.08567	B
	17-TH-B	101	929	4.80968	B
	17-TH-B	101	1048	4.48879	B
	17-TH-B	101	1174	4.41014	B
	17-TH-B	101	1294	4.30172	B
	17-TH-B	101	1428	3.78802	B
	17-TH-B	101	1547	4.08764	B
	17-TH-B	101	1658	4.41343	B
	17-TH-B	101	1778	4.84028	B
	17-TH-B	101	1904	4.08221	B
	17-TH-B	101	2023	4.1934	B
	17-TH-B	101	2150	4.41667	B
	18-TH-B	112	59.5	0.630094	B
	18-TH-B	112	97.5	1.44992	B
	18-TH-B	112	129.5	2.24006	B
	18-TH-B	112	237.5	3.04293	B
	18-TH-B	112	404.5	3.98251	B
	18-TH-B	112	521.5	4.10016	B
	18-TH-B	112	768.5	3.81399	B
	18-TH-B	112	867.5	3.97456	B
	18-TH-B	112	1014.5	4.30684	B
	18-TH-B	112	1123.5	4.14626	B
	18-TH-B	112	1236.5	4.45469	B
	18-TH-B	112	1372.5	3.8755	B
	18-TH-B	112	1487.5	4.79196	B
	18-TH-B	112	1609.5	4.8559	B
	18-TH-B	112	1865.5	4.50157	B
	18-TH-B	112	1977.5	3.03641	B
	18-TH-B	112	2089.5	4.70839	B
	18-TH-B	112	2222.5	4.72118	B
	18-TH-B	112	2336.5	4.71723	B
	18-TH-B	112	2461.5	4.82328	B
	18-TH-B	112	2594.5	4.68103	B
	18-TH-B	112	2700.5	4.87787	B
	19-TH-B	117	67.5	1.17868	B
[truncated: 82 more rows]

## Sheet: Non-Optimal SC Panels
	Non-Optimal Seroconversion Panels
	*Empty LAg ODn cells = quantity not sufficient for testing
	Note: First specimens with Days of SC > 100 days are highlighted in yellow
	Study:			ALL
	Origin:			ALL
	Subtype:			A, B, C, D, AE
	Total Panels (N)/Specimens (n):			N=84, n=661
	#	Cohort	Study ID#	Days Since SC	LAg ODn	Subtype
	1	Amsterdam	H 0552-20	93.5	4.0063	B
	1	Amsterdam	H 0552-24	185.5	5.38851	B
	1	Amsterdam	H 0552-25	276.5	5.68413	B
	1	Amsterdam	H 0552-26	367.5	5.68413	B
	2	Amsterdam	H 1112-17	91	1.16214	B
	2	Amsterdam	H 1112-20	199	1.24052	B
	2	Amsterdam	H 1112-21	290	1.12981	B
		Amsterdam	H 1112-22	381	1.16018	B
	3	US SIPP	SC008010	82.5	2.18592	B
	3	US SIPP	SC008020	119.5	2.38225	B
	3	US SIPP	SC008030	147.5	2.68009	B
	3	US SIPP	SC008040	180.5	2.90347	B
	3	US SIPP	SC008050	201.5	2.96496	B
	3	US SIPP	SC008060	243.5	3.08063	B
	3	US SIPP	SC008070	271.5	3.24695	B
	4	US SIPP	SC019010	25.5	1.24014	B
	4	US SIPP	SC019020	39.5	1.60501	B
	4	US SIPP	SC019030	67.5	1.47654	B
	4	US SIPP	SC019040	85.5	1.52856	B
	4	US SIPP	SC019050	128.5	1.48351	B
	4	US SIPP	SC019060	143.5	1.77482	B
	4	US SIPP	SC019070	169.5	1.81939	B
	4	US SIPP	SC019080	204.5	2.67974	B
	4	US SIPP	SC019090	323.5	2.81028	B
	4	US SIPP	SC019100	340.5	2.94113	B
	4	US SIPP	SC019110	551.5	3.30817	B
	5	US SIPP	SC021010	304.5	2.11759	B
	5	US SIPP	SC021020	329.5	0.353928	B
	5	US SIPP	SC021030	355.5	3.03077	B
	5	US SIPP	SC021040	390.5	3.44248	B
	5	US SIPP	SC021050	413.5	3.69038	B
	5	US SIPP	SC021060	444.5	3.87416	B
	5	US SIPP	SC021070	472.5	3.75895	B
	5	US SIPP	SC021080	563.5	3.70382	B
	5	US SIPP	SC021090	754.5	3.80548	B
	5	US SIPP	SC021100	780.5	3.80503	B
	5	US SIPP	SC021110	923.5	3.99952	B
	6	Thailand	17	61	3.91575	B
	6	Thailand	17	122	3.93881	B
	6	Thailand	17	164	4.52098	B
	6	Thailand	17	450	5.02797	B
	6	Thailand	17	611	5.37413	B
	6	Thailand	17	737	5.21329	B
	6	Thailand	17	858	5.0347	B
	6	Thailand	17	982	4.60125	B
	6	Thailand	17	1137	5.41319	B
	6	Thailand	17	1276	4.65802	B
	6	Thailand	17	1409	3.25939	B
	6	Thailand	17	1552	3.46075	B
	6	Thailand	17	1675	5.22903	B
	6	Thailand	17	1804	4.84127	B
	6	Thailand	17	1930	4.50524	B
	6	Thailand	17	2175	4.70105	B
	7	Thailand	26	279	3.27937	B
	7	Thailand	26	400	3.58095	B
	7	Thailand	26	587	4.5619	B
	7	Thailand	26	694	4.76032	B
	7	Thailand	26	833	4.63441	B
	7	Thailand	26	943	4.20616	B
	7	Thailand	26	1058	3.67122	B
	7	Thailand	26	1225	5.01923	B
	7	Thailand	26	1351	5.14038	B
	7	Thailand	26	1462	5.05607	B
	7	Thailand	26	1618	5.05069	B
	7	Thailand	26	1769	5.09104	B
	7	Thailand	26	1897	5.31746	B
	7	Thailand	26	1975	5.33333	B
	7	Thailand	26	2105	4.54058	B
	7	Thailand	26	2224	4.77618	B
	8	Thailand	33	153	3.56021	B
	8	Thailand	33	296	3.59817	B
	8	Thailand	33	426	4.14005	B
	8	Thailand	33	562	4.17539	B
	8	Thailand	33	657	4.43932	B
	8	Thailand	33	792	4.57399	B
	8	Thailand	33	930	4.66349	B
	8	Thailand	33	1048	4.09008	B
	8	Thailand	33	1168	4.9719	B
	8	Thailand	33	1254	5.0371	B
	9	Thailand	72	63	2.00688	B
	9	Thailand	72	87	1.7969	B
	9	Thailand	72	167	2.15529	B
	9	Thailand	72	561	3.3012	B
	9	Thailand	72	674	3.31459	B
	9	Thailand	72	786	3.60509	B
	9	Thailand	72	927	3.85274	B
	9	Thailand	72	1046	3.7336	B
	9	Thailand	72	1169	3.81124	B
	9	Thailand	72	1291	3.70553	B
	9	Thailand	72	1416	4.7934	B
	9	Thailand	72	1542	3.25028	B
	9	Thailand	72	2178	4.49683	B
	9	Thailand	72	2324	3.79384	B
	9	Thailand	72	2425	3.8822	B
	9	Thailand	72	2551	3.90094	B
	9	Thailand	72	2669	3.8166	B
	10	Ethiopia	C4662	102	0.317623	C
	10	Ethiopia	06910	117		C
	10	Ethiopia	07541	402	6.05644	C
	11	Ethiopia	01104	92	4.62407	C
	11	Ethiopia	03024	621	7.2592	C
	11	Ethiopia	04196	860	7.2592	C
	11	Ethiopia	05665	1147	7.2592	C
	11	Ethiopia	07088	1419	7.10255	C
	11	Ethiopia	07419	1615	7.11221	C
	11	Ethiopia	07807	1791	6.80749	C
	11	Ethiopia	C7198	1818	6.97916	C
	12	Ethiopia	01774	95	3.26999	C
	12	Ethiopia	02580	479	7.15084	C
	12	Ethiopia	03335	678	7.2592	C
	12	Ethiopia	04235	858	7.2592	C
	12	Ethiopia	05364	1081	7.2592	C
	12	Ethiopia	06456	1292	7.2592	C
	12	Ethiopia	07208	1483	7.2592	C
	12	Ethiopia	07546	1657	7.2592	C
	13	Ethiopia	04782	93.5	4.27798	C
	13	Ethiopia	05744	281.5	6.41852	C
	13	Ethiopia	07385	717.5	7.2592	C
	14	Ethiopia	03212	92.5	4.40025	C
	14	Ethiopia	04160	278.5	6.42609	C
	14	Ethiopia	05142	474.5	7.07466	C
	14	Ethiopia	C7094	500.5	7.07573	C
	14	Ethiopia	06152	665.5	7.08753	C
	14	Ethiopia	07102	853.5	7.13689	C
	14	Ethiopia	07408	1035.5	7.23345	C
	14	Ethiopia	07802	1216.5	7.25491	C
	15	Ethiopia	04356	91	3.31922	C
	15	Ethiopia	05657	342	6.78174	C
	15	Ethiopia	06731	539	7.2592	C
	15	Ethiopia	07304	741	7.2592	C
	15	Ethiopia	07666	923	7.2592	C
	15	Ethiopia	07743	966	7.2592	C
	15	Ethiopia	C7810	1119	7.2592	C
	16	Ethiopia	03837	112.5	4.53765	C
	16	Ethiopia	04868	307.5	5.6706	C
	16	Ethiopia	05921	511.5	6.02997	C
	16	Ethiopia	07011	718.5	6.28041	C
	16	Ethiopia	07364	902.5	5.92607	C
	16	Ethiopia	07804	1111.5	6.02898	C
	16	Ethiopia	C7882	1572.5	6.41698	C
	17	Ethiopia	02018	157	5.00983	C
	17	Ethiopia	02814	340	6.78817	C
	17	Ethiopia	03554	526	7.12723	C
	17	Ethiopia	04656	736	7.2592	C
	17	Ethiopia	05522	907	7.2592	C
	17	Ethiopia	06487	1089	6.5413	C
	17	Ethiopia	07567	1466	6.5413	C
	17	Ethiopia	07741	1556	6.5413	C
	17	Ethiopia	C7487	1646	6.5413	C
	18	Ethiopia	02544	102	2.12705	C
	18	Ethiopia	03226	479	2.16189	C
	18	Ethiopia	04166	662	4.2418	C
	18	Ethiopia	05500	928	5.78074	C
	18	Ethiopia	06600	1131	5.39737	C
	18	Ethiopia	07290	1347	5.90767	C
	18	Ethiopia	07716	1567	5.98695	C
	18	Ethiopia	C7855	1763	6.05728	C
	19	Ethiopia	C7641	90	0.61571	C
	19	Ethiopia	C7797	118	0.356511	C
	20	Ethiopia	C7817	95	1.99585	C
	20	Ethiopia	07993	192	3.48271	C
	21	Ethiopia	01164	251.5	6.0728	C
	21	Ethiopia	01828	455.5	6.29356	C
	21	Ethiopia	02636	650.5	6.5413	C
	21	Ethiopia	03383	845.5	6.5413	C
	21	Ethiopia	04380	1042.5	6.5413	C
	21	Ethiopia	05432	1246.5	6.5413	C
	21	Ethiopia	06717	1488.5	6.5413	C
	21	Ethiopia	07264	1666.5	6.5413	C
	21	Ethiopia	07660	1874.5	6.5413	C
	21	Ethiopia	C7856	2100.5	6.5413	C
	22	Ethiopia	00371	242	6.5372	C
	22	Ethiopia	01178	442	6.5413	C
	22	Ethiopia	01786	631	6.5413	C
	22	Ethiopia	02549	814	6.5413	C
	22	Ethiopia	03334	1081	6.52822	C
	22	Ethiopia	04224	1198	6.5413	C
	22	Ethiopia	05239	1402	6.5413	C
	22	Ethiopia	07105	1760	6.5413	C
	22	Ethiopia	07407	1941	6.5413	C
	22	Ethiopia	07806	2123	6.5413	C
	22	Ethiopia	07823	2130	6.5413	C
	23	Ethiopia	01813	348.5	5.28377	C
	23	Ethiopia	02691	564.5	4.76781	C
	23	Ethiopia	03328	727.5	5.32877	C
	23	Ethiopia	04334	935.5	5.17418	C
	23	Ethiopia	05390	1133.5	5.14893	C
	23	Ethiopia	06233	1306.5	4.42053	C
	23	Ethiopia	07149	1495.5	4.45818	C
	23	Ethiopia	07503	1685.5	4.82038	C
	23	Ethiopia	C7162	1852.5	4.90214	C
	23	Ethiopia	C7349	1876.5	4.33785	C
	24	China	YM-2700-3/YA-111	24	0.222552	C
	24	China	YM-2700-3/YA-111	32	0.341246	C
	24	China	YM-2700-3/YA-111	38	0.428783	C
	24	China	YM-2700-3/YA-111	53	0.710682	C
	24	China	YM-2700-3/YA-111	81	0.906528	C
	25	China	YM-2200-4/YA-112	32	0.118694	C
	25	China	YM-2200-4/YA-112	44	0.154303	C
	25	China	YM-2200-4/YA-112	52	0.204748	C
	25	China	YM-2200-4/YA-112	65	0.207715	C
	25	China	YM-2200-4/YA-112	92	0.410979	C
	26	China	YM-1062-8/YA-91	35.5	0.162562	C
	26	China	YM-1062-8/YA-91	38.5	0.170772	C
	26	China	YM-1062-8/YA-91	44.5	0.159278	C
	26	China	YM-1062-8/YA-91	57.5	0.403941	C
	26	China	YM-1062-8/YA-91	85.5	0.293924	C
	26	China	YM-1062-8/YA-91	112.5	0.515599	C
	27	China	YM-1960-4/YA-93	50.5	0.298851	C
	27	China	YM-1960-4/YA-93	89.5	0.660099	C
	27	China	YM-1960-4/YA-93	110.5	0.686371	C
	28	China	YA-89	81	0.255539	C
	28	China	YA-89	106	0.391433	C
	28	China	YA-89	149	0.601182	C
	29	China	YA-109	62.5	0.0791139	C
	29	China	YA-109	65.5	0.10192	C
	29	China	YA-109	72.5	0.159527	C
				95.5	0.254062	C
	30	China	YA-71	33	0.208272	C
	30	China	YA-71	46	0.197932	C
	30	China	YA-71	62	0.350074	C
	30	China	YA-71	95	0.274742	C
	30	China	YA-71	192	0.528804	C
	31	China	YA-78	5.5	0.0866575	C
	31	China	YA-78	12.5	0.114168	C
	31	China	YA-78	26.5	0.136176	C
	31	China	YA-78	61.5	0.308116	C
	31	China	YA-78	82.5	0.528198	C
	31	China	YA-78	182.5	0.818432	C
	32	China	YA-30	90	0.0965517	C
	32	China	YA-30	437	0.169655	C
	32	China	YA-30	519	0.137931	C
	33	China	09SDB54299	88.5	3.0331	C
	33	China	09SDB54299	179.5	3.48414	C
	33	China	09SDB54299	271.5	3.71448	C
	33	China	09SDB54299	363.5	3.95034	C
	33	China	09SDB54299	455.5	4.07448	C
	33	China	09SDB54299	544.5	4.22897	C
	34	China	533100CD40806	24.5	1.82345	C
	34	China	533100CD40806	126.5	2.97379	C
	34	China	533100CD40806	222.5	3.11862	C
	34	China	533100CD40806	311.5	3.05655	C
	35	China	10533103-J-1-034	25.5	2.34621	C
	35	China	10533103-J-1-034	149.5	2.80276	C
	35	China	10533103-J-1-034	247.5	3.25241	C
	35	China	10533103-J-1-034	368.5	4.19172	C
	36	Kenya	1098	38	1.06036	A/D
	36	Kenya	1098	241	4.13736	A/D
	36	Kenya	1098	346		A/D
	37	Kenya	1252	21	0.352342	A/D
	37	Kenya	1252	499	5.24031	A/D
	37	Kenya	1252	293	4.10058	A/D
	38	Kenya	2099	22	0.175414	A/D
	38	Kenya	2099	359	5.42043	A/D
	39	Kenya	2247	58	3.33548	A/D
	39	Kenya	2247	226	5.96454	A/D
	39	Kenya	2247	338		A/D
	40	Kenya	2920	70.5	1.28241	A/D
	40	Kenya	2920	721.5	6.04637	A/D
	41	Kenya	3048	31.5	0.725725	A/D
	41	Kenya	3048	505.5	5.46516	A/D
	42	Kenya	1156	61.5	2.65019	A/D
	42	Kenya	1156	69.5	2.68352	A/D
	42	Kenya	1156	164.5	5.15411	A/D
	43	Kenya	1203	32	0.54636	A/D
	43	Kenya	1203	474	4.85658	A/D
	44	Kenya	3369	17.5	0.169231	A/D
	44	Kenya	3369	28.5	0.156778	A/D
	44	Kenya	3369	143.5		A/D
	45	Kenya	1212	370.5	5.48421	A/D
	45	Kenya	1212	377.5	5.66957	A/D
	46	Kenya	1326	112	5.45067	A/D
	46	Kenya	1326	147	6.07472	A/D
	47	Kenya	1646	44.5	0.703471	A/D
	47	Kenya	1646	51.5	0.608753	A/D
	47	Kenya	1646	421.5		A/D
	48	Kenya	1708	168.5	4.41334	A/D
	48	Kenya	1708	175.5	4.02933	A/D
	48	Kenya	1708	519.5	5.68604	A/D
	49	Kenya	1819	14.5	0.119161	A/D
	49	Kenya	1819	34.5	0.245612	A/D
	49	Kenya	1819	189.5		A/D
	50	Kenya	2410	125.5	2.49118	A/D
	50	Kenya	2410	132.5	3.23611	A/D
	50	Kenya	2410	424.5	4.75744	A/D
	51	Kenya	2461	32	0.438471	A/D
	51	Kenya	2461	39	0.737705	A/D
	51	Kenya	2461	89		A/D
	52	Kenya	3668	62	0.304237	A/D
	52	Kenya	3668	77	0.278689	A/D
	52	Kenya	3668	829	1.50205	A/D
	53	Kenya	3868	114.5	1.60865	A/D
	53	Kenya	3868	124.5	2.19126	A/D
	53	Kenya	3868	373.5	6.04264	A/D
	54	Kenya	4022	11.5	0.152881	A/D
	54	Kenya	4022	410.5	4.75769	A/D
	55	Kenya	4342	139.5		A/D
	55	Kenya	4342	155.5	1.93874	A/D
	55	Kenya	4342	251.5		A/D
	56	Kenya	4470	122.5	5.29622	A/D
	56	Kenya	4470	129.5	4.2831	A/D
	56	Kenya	4470	492.5		A/D
	57	Kenya	4729	152	0.420413	A/D
	57	Kenya	4729	180	1.48573	A/D
	57	Kenya	4729	347		A/D
	58	Kenya	4740	108	0.798156	A/D
	58	Kenya	4740	324	3.09881	A/D
	58	Kenya	4740	592		A/D
	59	Kenya	6423	44	0.463769	A/D
	59	Kenya	6423	72	0.628498	A/D
	59	Kenya	6423	195		A/D
	60	Thailand	14	239	3.54259	AE
	60	Thailand	14	279	4.07729	AE
	60	Thailand	14	393	4.4653	AE
	60	Thailand	14	515	4.93533	AE
	60	Thailand	14	638	4.9653	AE
	60	Thailand	14	760	4.74444	AE
	60	Thailand	14	882	4.85016	AE
	60	Thailand	14	1008	4.44971	AE
	60	Thailand	14	1132	5.06935	AE
	60	Thailand	14	1273	4.35514	AE
	60	Thailand	14	1421	3.97513	AE
	60	Thailand	14	1590	4.83125	AE
	60	Thailand	14	1722	4.12931	AE
	61	Thailand	16	536	2.87413	AE
	61	Thailand	16	572	3.23427	AE
	61	Thailand	16	696	2.98951	AE
	61	Thailand	16	815	3.46853	AE
	61	Thailand	16	941	3.52448	AE
	61	Thailand	16	1063	3.40805	AE
	61	Thailand	16	1251	3.9125	AE
	61	Thailand	16	1364	3.48276	AE
	61	Thailand	16	1517	3.19578	AE
	61	Thailand	16	1648	3.83175	AE
	61	Thailand	16	1770	2.71559	AE
	61	Thailand	16	1875	3.50534	AE
	61	Thailand	16	2008	3.60436	AE
	61	Thailand	16	2148	3.46678	AE
	61	Thailand	16	2309	3.65035	AE
	61	Thailand	16	2432	3.94755	AE
	62	Thailand	18	96.5	3.05158	AE
	62	Thailand	18	180.5	4.1049	AE
	62	Thailand	18	209.5	4.08741	AE
	62	Thailand	18	310.5	4.63462	AE
	62	Thailand	18	433.5	4.43531	AE
	62	Thailand	18	558.5	4.61364	AE
	62	Thailand	18	694.5	4.56643	AE
	62	Thailand	18	834.5	4.33042	AE
	62	Thailand	18	971.5	4.60315	AE
	62	Thailand	18	1097.5	4.2	AE
	62	Thailand	18	1240.5	4.07373	AE
	62	Thailand	18	1377.5	3.97028	AE
	62	Thailand	18	1492.5	4.58833	AE
	62	Thailand	18	1611.5	4.21136	AE
	62	Thailand	18	1776.5	4.63636	AE
	62	Thailand	18	1898.5	4.68007	AE
	62	Thailand	18	2043.5	4.1972	AE
	62	Thailand	18	2241.5	4.66608	AE
	62	Thailand	18	2395.5	4.11538	AE
	62	Thailand	18	2518.5	4.51224	AE
	63	Thailand	20	743	3.6014	AE
	63	Thailand	20	775	3.73776	AE
	63	Thailand	20	897	3.5979	AE
	63	Thailand	20	1020	4.24301	AE
	63	Thailand	20	1142	3.86635	AE
	63	Thailand	20	1264	4.40694	AE
	63	Thailand	20	1390	3.56783	AE
	63	Thailand	20	1551	3.23037	AE
	64	Thailand	23	100	1.59002	AE
	64	Thailand	23	179	2.40794	AE
	64	Thailand	23	285	3.06032	AE
	64	Thailand	23	424	3.04127	AE
	64	Thailand	23	549	2.69122	AE
	64	Thailand	23	676	2.6951	AE
	64	Thailand	23	801	2.7673	AE
	64	Thailand	23	922	3.285	AE
	64	Thailand	23	1060	3.81194	AE
	64	Thailand	23	1401	2.01006	AE
	64	Thailand	23	1550	1.65204	AE
	64	Thailand	23	1682	1.6354	AE
	64	Thailand	23	1810	1.65658	AE
	64	Thailand	23	1895	1.55522	AE
	65	Thailand	39	98	2.60215	AE
	65	Thailand	39	247	2.67127	AE
	65	Thailand	39	378	2.91551	AE
	65	Thailand	39	504	2.44393	AE
	65	Thailand	39	617	2.687	AE
	65	Thailand	39	752	2.30493	AE
	66	Thailand	41	84	2.17358	AE
	66	Thailand	41	524	4.153	AE
	66	Thailand	41	672	4.15421	AE
	66	Thailand	41	826	4.29412	AE
	66	Thailand	41	1003	3.86993	AE
	66	Thailand	41	1073	4.2028	AE
	66	Thailand	41	1199	3.92523	AE
	66	Thailand	41	1303	4.04088	AE
	66	Thailand	41	1421	3.93239	AE
	66	Thailand	41	1561	3.94931	AE
	66	Thailand	41	1694	3.71582	AE
	66	Thailand	41	1802	4.04147	AE
	67	Thailand	50	59.5	2.71795	AE
	67	Thailand	50	74.5	2.26506	AE
	67	Thailand	50	108.5	2.60392	AE
	67	Thailand	50	198.5	2.61446	AE
	67	Thailand	50	317.5	2.71988	AE
	67	Thailand	50	442.5	2.79367	AE
	67	Thailand	50	555.5	2.96988	AE
	67	Thailand	50	674.5	3.00602	AE
	67	Thailand	50	799.5	3.22892	AE
	67	Thailand	50	926.5	3.74374	AE
	67	Thailand	50	1041.5	4.01908	AE
	67	Thailand	50	1164.5	3.66265	AE
	67	Thailand	50	1292.5	2.99886	AE
	67	Thailand	50	1411.5	3.75267	AE
	67	Thailand	50	1537.5	4.09779	AE
	67	Thailand	50	1661.5	3.15804	AE
	68	Thailand	52	81.5	2.21536	AE
	68	Thailand	52	119.5	2.15813	AE
	68	Thailand	52	209.5	3.33283	AE
	68	Thailand	52	329.5	3.57229	AE
	68	Thailand	52	448.5	3.4006	AE
	68	Thailand	52	567.5	4.14375	AE
	68	Thailand	52	693.5	3.93082	AE
	68	Thailand	52	815.5	4.25455	AE
	69	Thailand	58	62.5	2.55434	AE
	69	Thailand	58	76.5	2.1458	AE
	69	Thailand	58	112.5	2.27099	AE
	69	Thailand	58	336.5	2.60825	AE
	69	Thailand	58	524.5	2.82622	AE
	69	Thailand	58	700.5	3.36082	AE
	69	Thailand	58	868.5	3.66127	AE
	69	Thailand	58	988.5	3.64654	AE
	69	Thailand	58	1097.5	3.57437	AE
	69	Thailand	58	1206.5	2.36435	AE
	70	Thailand	66	167	2.49817	AE
	70	Thailand	66	189	2.32932	AE
	70	Thailand	66	274	2.22758	AE
	70	Thailand	66	373	2.47523	AE
	70	Thailand	66	490	2.61044	AE
	70	Thailand	66	612	2.62784	AE
	70	Thailand	66	807	2.54886	AE
	70	Thailand	66	916	2.55957	AE
	70	Thailand	66	1087	2.95484	AE
	70	Thailand	66	1233	3.27667	AE
	70	Thailand	66	1347	2.86984	AE
	70	Thailand	66	1466	2.35609	AE
	70	Thailand	66	1596	4	AE
	70	Thailand	66	1728	4.0619	AE
	70	Thailand	66	1857	4.40165	AE
	70	Thailand	66	1899	4.47128	AE
	70	Thailand	66	2001	4.60243	AE
	70	Thailand	66	2141	3.62115	AE
	70	Thailand	66	2288	3.63052	AE
	70	Thailand	66	2379	3.89558	AE
	70	Thailand	66	2498	3.85408	AE
	71	Thailand	68	111.5	2.35348	AE
	71	Thailand	68	196.5	2.35743	AE
	71	Thailand	68	295.5	3.12985	AE
	71	Thailand	68	412.5	3.0656	AE
	71	Thailand	68	902.5	3.83936	AE
	71	Thailand	68	1128.5	4.92581	AE
	72	Thailand	70	727	2.54485	AE
	72	Thailand	70	752	2.42436	AE
	72	Thailand	70	853	2.80723	AE
	72	Thailand	70	970	2.7577	AE
	73	Thailand	74	247	3.54365	AE
	73	Thailand	74	275	3.26716	AE
	73	Thailand	74	303	3.09851	AE
	73	Thailand	74	423	3.2806	AE
	73	Thailand	74	552	3.82537	AE
	73	Thailand	74	760	3.93284	AE
	73	Thailand	74	930	3.75522	AE
	74	Thailand	76	212	3.30037	AE
	74	Thailand	76	236	2.90149	AE
	74	Thailand	76	275	3.05821	AE
	74	Thailand	76	359	3.04627	AE
	74	Thailand	76	488	2.99552	AE
	74	Thailand	76	590	3.4	AE
	74	Thailand	76	728	3.20149	AE
	74	Thailand	76	905	3.88226	AE
	74	Thailand	76	1037	3.70299	AE
	74	Thailand	76	1163	4.46333	AE
	74	Thailand	76	1283	3.82288	AE
	74	Thailand	76	1364	4.00472	AE
	74	Thailand	76	1457	4.47476	AE
	74	Thailand	76	1576	3.94684	AE
	74	Thailand	76	1695	4.48785	AE
	74	Thailand	76	1821	4.61563	AE
	74	Thailand	76	1940	4.45373	AE
	74	Thailand	76	2073	4.24925	AE
	74	Thailand	76	2182	4.52836	AE
	74	Thailand	76	2311	4.53731	AE
	75	Thailand	91	60	2.6993	AE
	75	Thailand	91	75	2.83817	AE
	75	Thailand	91	107	4.05649	AE
	75	Thailand	91	213	2.62443	AE
	75	Thailand	91	332	3.39389	AE
	75	Thailand	91	463	3.09008	AE
	75	Thailand	91	590	3.02443	AE
	75	Thailand	91	722	3.44122	AE
	75	Thailand	91	844	3.35267	AE
	75	Thailand	91	968	3.55035	AE
	75	Thailand	91	1093	2.80589	AE
	75	Thailand	91	1212	3.25235	AE
	75	Thailand	91	1335	3.29447	AE
	75	Thailand	91	1774	3.57911	AE
	76	Thailand	95	59	2.40142	AE
	76	Thailand	95	102	2.85501	AE
	76	Thailand	95	130	3.24365	AE
	76	Thailand	95	221	3.69955	AE
	76	Thailand	95	340	4.25411	AE
	76	Thailand	95	452	3.35874	AE
	76	Thailand	95	919	4.78027	AE
	76	Thailand	95	1031	4.7429	AE
	76	Thailand	95	1150	4.56502	AE
	76	Thailand	95	1276	4.76233	AE
	76	Thailand	95	1395	4.84006	AE
	76	Thailand	95	1542	5.03785	AE
	76	Thailand	95	1662	4.5296	AE
	76	Thailand	95	1789	5.14944	AE
	76	Thailand	95	1889	5.10493	AE
	76	Thailand	95	1997	5.36719	AE
	76	Thailand	95	2123	4.06283	AE
	76	Thailand	95	2242	4.26713	AE
	76	Thailand	95	2375	4.61985	AE
	76	Thailand	95	2495	3.33447	AE
	76	Thailand	95	2607	4.61584	AE
	76	Thailand	95	2761	3.9432	AE
	76	Thailand	95	2887	4.39312	AE
	76	Thailand	95	2887	4.39312	AE
	77	Thailand	100	59.5	2.01859	AE
	77	Thailand	100	94.5	1.52639	AE
	77	Thailand	100	127.5	2.14051	AE
	77	Thailand	100	213.5	3.142	AE
	78	Thailand	103	189	4.31502	AE
	78	Thailand	103	215	4.03145	AE
	78	Thailand	103	259	3.7327	AE
	78	Thailand	103	397	4.49371	AE
	78	Thailand	103	519	5.11478	AE
	78	Thailand	103	651	4.81604	AE
	78	Thailand	103	770	4.66824	AE
	78	Thailand	103	889	4.84885	AE
	78	Thailand	103	1008	4.03927	AE
	78	Thailand	103	1134	4.56031	AE
	78	Thailand	103	1253	4.30568	AE
	78	Thailand	103	1437	4.39017	AE
	78	Thailand	103	1498	4.64298	AE
	78	Thailand	103	1622	3.98168	AE
	78	Thailand	103	1741	4.11608	AE
	78	Thailand	103	1882	4.49057	AE
	78	Thailand	103	1986	4.49057	AE
	78	Thailand	103	2043	4.47484	AE
	78	Thailand	103	2162	4.5173	AE
	78	Thailand	103	2295	4.57704	AE
	79	Thailand	107	262	3.98004	AE
	79	Thailand	107	283	4.1195	AE
	79	Thailand	107	320	3.9827	AE
	79	Thailand	107	419	4.02516	AE
	79	Thailand	107	567	4.36164	AE
	79	Thailand	107	879	4.64937	AE
	79	Thailand	107	984	4.75	AE
	79	Thailand	107	1110	4.9717	AE
	79	Thailand	107	1232	5.13522	AE
	79	Thailand	107	1365	4.99686	AE
	79	Thailand	107	1477	4.21466	AE
	79	Thailand	107	1603	4.64006	AE
	79	Thailand	107	1718	4.31545	AE
	79	Thailand	107	1839	4.75078	AE
	79	Thailand	107	1978	5.25175	AE
	79	Thailand	107	2098	4.73343	AE
	79	Thailand	107	2410	4.61818	AE
	79	Thailand	107	2413	5.07175	AE
	79	Thailand	107	2538	5.17965	AE
	79	Thailand	107	2688	5.37202	AE
	79	Thailand	107	2824	5.38633	AE
	80	Thailand	108	80	0.151026	AE
	80	Thailand	108	113	0.156891	AE
	80	Thailand	108	210	0.165689	AE
	80	Thailand	108	336	0.187683	AE
	80	Thailand	108	455	0.293255	AE
	80	Thailand	108	567	0.230205	AE
	80	Thailand	108	690	0.252199	AE
	80	Thailand	108	821	0.266862	AE
	80	Thailand	108	952	0.266862	AE
	80	Thailand	108	1068	0.252199	AE
	80	Thailand	108	1187	0.25	AE
	80	Thailand	108	1313	0.17817	AE
	80	Thailand	108	1428	0.244012	AE
	80	Thailand	108	1549	0.217066	AE
	80	Thailand	108	1688	0.192133	AE
	80	Thailand	108	1771	0.159379	AE
	80	Thailand	108	1918	0.168539	AE
	80	Thailand	108	2038	0.187801	AE
	80	Thailand	108	2163	0.176565	AE
	80	Thailand	108	2276	0.151026	AE
	80	Thailand	108	2398	0.170088	AE
	80	Thailand	108	2534	0.154083	AE
	81	Thailand	109	123	2.63968	AE
	81	Thailand	109	151	2.45787	AE
	81	Thailand	109	185	2.66296	AE
	81	Thailand	109	276	3.11288	AE
	81	Thailand	109	402	3.27663	AE
	81	Thailand	109	514	3.69157	AE
	81	Thailand	109	871	4.34976	AE
	81	Thailand	109	994	4.4372	AE
	81	Thailand	109	1125	4.3752	AE
	81	Thailand	109	1256	4.54054	AE
	81	Thailand	109	1372	4.48172	AE
	81	Thailand	109	1491	4.40317	AE
	81	Thailand	109	1617	4.25124	AE
	81	Thailand	109	1732	4.2066	AE
	81	Thailand	109	1853	2.83163	AE
	81	Thailand	109	1992	3.91091	AE
	81	Thailand	109	2097	3.92006	AE
	81	Thailand	109	2222	3.82622	AE
	81	Thailand	109	2342	3.65663	AE
	81	Thailand	109	2467	3.68571	AE
	81	Thailand	109	2580	4.33863	AE
	81	Thailand	109	2702	4.10175	AE
	81	Thailand	109	2838	4.07154	AE
						AE
	82	Thailand	123	273	3.02821	AE
	82	Thailand	123	391	3.26019	AE
	82	Thailand	123	519	4.38167	AE
	82	Thailand	123	519	4.38167	AE
	82	Thailand	123	645	4.28833	AE
	82	Thailand	123	762	4.23417	AE
	82	Thailand	123	887	4.27934	AE
	82	Thailand	123	1005	4.0819	AE
	82	Thailand	123	1128	4.1629	AE
	82	Thailand	123	1236	4.04185	AE
	82	Thailand	123	1373	3.45114	AE
	82	Thailand	123	1492	2.38225	AE
	82	Thailand	123	1616	2.20884	AE
	82	Thailand	123	1733	2.85125	AE
	82	Thailand	123	1866	4.32167	AE
	82	Thailand	123	1981	4.53	AE
	82	Thailand	123	2101	4.57667	AE
	82	Thailand	123	2217	4.61333	AE
	83	Thailand	128	62.5	2.46142	AE
	83	Thailand	128	90.5	2.06	AE
	83	Thailand	128	125.5	2.80333	AE
	83	Thailand	128	181.5	3.265	AE
	83	Thailand	128	213.5	2.71049	AE
	83	Thailand	128	314.5	2.87273	AE
	83	Thailand	128	426.5	2.99301	AE
	83	Thailand	128	1072.5	2.97762	AE
	83	Thailand	128	1179.5	3.18601	AE
	83	Thailand	128	1305.5	3.11888	AE
	83	Thailand	128	1417.5	2.94126	AE
	83	Thailand	128	1534.5	3.34716	AE
	83	Thailand	128	1694.5	3.49214	AE
	83	Thailand	128	1805.5	3.76312	AE
	83	Thailand	128	1910.5	3.43574	AE
	83	Thailand	128	2011.5	3.49002	AE
	83	Thailand	128	2156.5	3.46637	AE
	83	Thailand	128	2548.5	3.56224	AE
	83	Thailand	128	2723.5	3.32727	AE
	83	Thailand	128	2808.5	3.36503	AE
	83	Thailand	128	2953.5	3.44056	AE
	83	Thailand	128	2953.5	3.44056	AE
	84	Thailand	132	118	2.96084	AE
	84	Thailand	132	149	2.77063	AE
	84	Thailand	132	275	3	AE
	84	Thailand	132	400	3.54965	AE
	84	Thailand	132	400	3.54965	AE
	84	Thailand	132	520	3.57203	AE
	84	Thailand	132	639	3.56783	AE
	84	Thailand	132	761	3.73282	AE
	84	Thailand	132	853	4.17656	AE
	84	Thailand	132	946	3.69654	AE
	84	Thailand	132	1073	4.24451	AE
	84	Thailand	132	1198	4.13075	AE
	84	Thailand	132	1321	4.16436	AE
	84	Thailand	132	1447	4.00524	AE
