# Supplementary material for: Recalibration of the Limiting Antigen Avidity EIA to Determine Mean Duration of Recent Infection in Divergent HIV-1 Subtypes
Source: PLoS One. 2015 Feb 24;10(2):e0114947. doi: 10.1371/journal.pone.0114947 (PMC4339840; doi:10.1371/journal.pone.0114947)
Supplement: S2 Table — Mean ODn of two independent runs was used for this analysis. (XLSX) [file pone.0114947.s002.xlsx]

## Sheet: Summary
		FRR Summary
		Type	Origin	# Specimens	Subtype
		AIDS	Ivory Coast, US, Thailand	488	CRF_AG, B, AE
		Long-term >1 year	Ghana	953	CRF_AG, others
		Long-term >1 year	Vietnam	1820	AE
		Long-term >1 year	China	479	C
			Total =	3740	CRF_AG, B, C, AE

## Sheet: AIDS
ALL AIDS SPECIMENS: Ivory Coast, US (HERS), and Thailand							n=488
Origin	Specimen ID	LAg Mean ODn
Ivory Coast	T-1	7.04697
n=99	T-2	7.20069
	T-3	5.67478
	T-4	7.20069
	T-5	6.9059
	T-6	7.20069
	T-7	7.19023
	T-8	5.92005
	T-9	0.210158
	T-10	7.04335
	T-11	3.72552
	T-12	7.20069
	T-13	7.20069
	T-14	7.20069
	T-15	7.20069
	T-16	7.20069
	T-17	6.76439
	T-18	7.20069
	T-19	7.20069
	T-20	7.02693
	T-21	7.20069
	T-22	7.20069
	T-23	7.01839
	T-24	5.69206
	T-25	7.20069
	T-26	7.06117
	T-27	7.20069
	T-28	6.20554
	T-29	7.20069
	T-30	7.20069
	T-31	6.71685
	T-32	7.20069
	T-33	5.99219
	T-34	6.47643
	T-35	7.20069
	T-36	5.589
	T-37	7.20069
	T-38	7.20069
	T-39	7.03553
	T-40	7.20069
	T-41	6.13449
	T-42	6.847
	T-43	6.10311
	T-44	7.19994
	T-45	6.15437
	T-46	5.07139
	T-48	7.20069
	T-49	7.13583
	T-50	7.20069
	T-51	6.82965
	T-52	7.14262
	T-53	7.20069
	T-54	6.99988
	T-55	6.16884
	T-56	7.20069
	T-57	6.57049
	T-58	6.99858
	T-59	5.06813
	T-60	7.20069
	T-61	6.93913
	T-62	7.20069
	T-63	3.81738
	T-64	7.20069
	T-65	6.54827
	T-66	7.11774
	T-67	4.99434
	T-68	7.08154
	T-69	7.20069
	T-70	7.20069
	T-71	6.88614
	T-72	7.20069
	T-73	7.20069
	T-74	6.71546
	T-75	7.20069
	T-76	7.20069
	T-77	7.20069
	T-78	7.20069
	T-79	7.20069
	T-80	7.20069
	T-81	8.91878
	T-82	8.91878
	T-83	7.43291
	T-84	6.265
	T-85	8.91878
	T-86	8.91878
	T-87	8.91878
	T-88	6.86732
	T-89	8.91878
	T-90	8.91878
	T-91	7.86112
	T-92	1.47551
	T-93	8.69677
	T-94	7.14981
	T-95	8.49169
	T-96	8.91878
	T-97	8.4797
	T-98	8.91878
	T-99	7.7253
	T-100	8.91502
HERS-AIDS	160139	5.11387
n=262	160184	5.11387
	160745	5.11387
	160777	5.11387
	163352	4.501
	163833	3.37811
	163834	2.95407
	163864	5.11387
	164067	5.11387
	164070	3.83774
	164190	5.11387
	164355	5.11387
	164358	5.06916
	164359	4.99802
	164385	5.11387
	164453	4.62278
	164832	4.78454
	165597	2.91704
	165972	4.21872
	166984	5.11387
	167202	5.11387
	167532	1.43595
	167737	4.69181
	167739	5.11387
	168090	4.86566
	168091	5.10439
	168272	5.11387
	168276	5.11387
	169469	5.11387
	170344	5.08813
	170563	5.05425
	170785	3.20932
	170868	5.04883
	170934	5.11387
	171186	5.11387
	171241	4.66108
	171342	4.67078
	171684	5.11387
	171856	5.11387
	172275	5.06984
	172416	5.11387
	172422	5.11387
	173067	4.89489
	173297	2.47778
	173570	5.11387
	173574	4.13768
	173587	5.11387
	173596	5.11387
	174397	5.11387
	174698	5.11387
	175180	4.36741
	175191	2.70035
	175880	5.11387
	176169	5.11387
	176216	5.11387
	176693	4.29177
	176696	5.11387
	176894	3.65461
	176902	5.11387
	177158	5.11387
	177159	5.11387
	177457	4.8632
	178008	5.01157
	178076	4.82322
	178080	5.11387
	178086	4.72959
	178215	3.62387
	178233	5.05832
	178254	5.11387
	178282	4.9865
	179322	3.86411
	179476	5.11387
	179794	3.29089
	179999	5.02772
	180709	5.11387
	180806	5.11387
	180952	4.56621
	181897	4.56949
	181932	5.10371
	182564	2.19565
	182565	5.41877
	182744	5.27522
	182870	5.31037
	183193	3.88448
	183279	5.38097
	183397	5.41877
	183731	4.6995
	184434	5.37766
	185265	5.41877
	185321	5.41877
	185633	3.90894
	185759	5.41877
	186170	4.83124
	186284	5.41877
	186931	4.37413
	187169	5.41877
	187179	5.33323
	187324	5.41877
	188140	5.41877
	188144	4.54804
	188252	5.41877
	188265	5.41877
	188281	5.41877
	188346	5.41877
	188348	5.41877
	188575	5.37832
	188673	5.40352
	188675	5.41877
	188676	5.41877
	188694	5.3697
	188820	4.45812
	188995	3.77113
	189192	5.41877
	189312	5.4128
	189377	5.40219
	189378	5.41877
	189811	4.53194
	190297	5.41877
	190526	5.41877
	190757	5.41877
	190867	5.102
	191471	3.28693
	191792	5.1574
	192427	5.41877
	192658	5.41877
	193374	5.41877
	193531	5.41877
	193671	5.22426
	193714	5.39026
	194293	5.12366
	194435	5.22559
	194548	5.06709
	195044	5.41877
	195140	5.41877
	195160	5.21417
	195202	5.41877
	195458	5.41877
	196321	4.72988
	196337	5.41877
	197260	5.41877
	197484	5.38827
	197841	3.52935
	197917	5.41877
	198010	5.41877
	198081	5.41877
	201022	5.41877
	201428	5.41877
	201431	5.41877
	202852	5.41877
	203041	5.36458
	203655	5.41877
	204141	5.29552
	204736	5.41877
	204846	5.23433
	205147	5.41877
	205171	5.33058
	205355	5.41877
	205511	5.41877
	205558	5.41877
	206310	7.2857
	206342	8.94677
	206343	8.94677
	206413	8.94677
	206809	8.84839
	207114	8.94677
	207533	8.86766
	207927	8.94677
	207930	8.94677
	208186	8.94677
	208201	8.94677
	208551	8.94677
	208607	8.82507
	209228	7.64336
	209355	8.62628
	210897	8.70742
	210927	8.35854
	211009	8.64555
	211845	8.75103
	212174	8.94677
	212370	8.8129
	212837	8.94677
	213095	7.70301
	213637	8.94677
	214034	8.84535
	214246	7.02866
	214540	7.87612
	214595	7.73085
	215248	7.44453
	215604	8.94677
	215671	8.19245
	215738	6.94995
	217260	8.94677
	217448	8.84535
	217503	8.39198
	217580	8.6273
	218117	8.94677
	219012	8.94677
	219410	8.77436
	220411	8.94677
	221106	8.64454
	221528	8.43156
	221649	8.94677
	222129	8.94677
	222211	8.84028
	222250	8.27406
	222288	8.6628
	222403	8.65975
	222469	8.94677
	223193	8.79566
	224184	8.91837
	224283	8.93764
	225335	7.85487
	225342	8.88186
	225741	8.63034
	225802	7.99776
	225868	8.53399
	225932	8.56982
	225959	7.83481
	225994	7.74031
	226361	8.94677
	226395	8.94677
	226528	8.77841
	226601	7.81605
	226713	8.22588
	226718	8.72263
	226754	8.94677
	227157	8.83825
	227263	8.94677
	227352	8.94677
	227382	5.37756
	227418	8.14452
	227631	8.64454
	227695	7.23032
	227932	8.94677
	228081	8.16025
	228629	1.80947
	229220	8.94677
	229326	8.94474
	229720	8.92344
	229776	7.68877
	229936	7.68877
	229948	7.56197
	230192	7.48734
	230301	7.59599
	230365	5.96267
	230803	6.45295
	232056	7.68877
	232314	7.68877
	232316	3.31847
	232699	5.63632
	233048	7.68877
	233410	5.72151
	233818	7.26555
	234434	7.07101
	234680	7.2385
	235551	4.94513
	235954	7.68877
	236326	6.193
	237076	7.23899
	237208	7.07917
	238022	6.75817
THAI AIDS	0009-00060	4.16123
n=128	0009-00220	5.12686
	0009-00352	5.37866
	0009-00365	5.24402
	0009-00437	5.37866
	0009-00512	5.37866
	0009-00555	5.33554
	0001-03477	5.07349
	0001-04624	4.59378
	0001-05746	4.64254
	0001-05756	5.37866
	0001-06467	5.37866
	0001-06715	4.99484
	0001-07262	5.24553
	0001-07876	4.60857
	0001-07922	5.37866
	0001-07926	5.37866
	0001-08050	5.37866
	0001-08177	4.86801
	0001-08297	5.31209
	0001-08467	5.37866
	0001-09322	5.3068
	0001-09338	5.21124
	0001-09372	4.52907
	0001-09435	5.37866
	0001-09487	5.35143
	0001-09523	5.11316
	0001-09530	5.37866
	0001-09596	5.37866
	0001-09627	5.37866
	0001-09645	5.28411
	0001-09666	4.42007
	0001-09691	4.9602
	0001-09781	5.34462
	0001-09810	5.37866
	0001-09904	5.2947
	0001-09950	5.37866
	0001-09956	4.99575
	0001-10001	5.08627
	0001-10008	4.69336
	0001-10020	5.37866
	0001-10037	4.93742
	0001-10039	4.64024
	0001-10057	5.37866
	0001-10063	5.32571
	0001-10099	5.37866
	0001-10140	5.14938
	0009-00001	5.36883
	0009-00012	5.32798
	0009-00016	5.34084
	0009-00017	4.10146
	0009-00021	5.34613
	0009-00023	4.60311
	0009-00029	5.37866
	0009-00034	5.24175
	0009-00039	5.37866
	0009-00046	3.39822
	0009-00051	5.36656
	0009-00054	5.37866
	0009-00124	4.91633
	0009-00125	5.37866
	0009-00128	5.25125
	0009-00146	5.21536
	0009-00149	4.45141
	0009-00151	5.12603
	0009-00153	5.37866
	0009-00156	5.37866
	0009-00164	5.37866
	0009-00167	4.88104
	0009-00180	5.37866
	0009-00192	5.37866
	0009-00194	5.37866
	0009-00197	4.76767
	0009-00204	5.04863
	0009-00227	4.22797
	0009-00228	5.37866
	0009-00230	4.60599
	0009-00231	5.37866
	0009-00244	5.04636
	0009-00246	5.37866
	0009-00247	3.6578
	0009-00248	4.44072
	0009-00270	4.67844
	0009-00276	4.59979
	0009-00287	4.04087
	0009-00291	3.80279
	0009-00299	4.67844
	0009-00310	4.46159
	0009-00333	4.3807
	0009-00344	4.53777
	0009-00368	4.12588
	0009-00375	4.49496
	0009-00378	4.67844
	0009-00379	4.67844
	0009-00380	4.67844
	0009-00393	4.67844
	0009-00395	4.67844
	0009-00396	3.02936
	0009-00403	4.24552
	0009-00411	4.38351
	0009-00423	4.67844
	0009-00424	4.12573
	0009-00432	4.67844
	0009-00444	3.59143
	0009-00454	3.51567
	0009-00458	4.27865
	0009-00489	4.57358
	0009-00504	4.51411
	0009-00518	4.67844
	0009-00522	4.48664
	0009-00523	4.05235
	0009-00537	4.67844
	0009-00551	4.45209
	0009-00552	4.57613
	0009-00557	4.5934
	0009-00565	4.67844
	0009-00566	3.76402
	0009-00583	4.11699
	0009-00592	3.66619
	0009-00595	4.50582
	0009-00610	3.65216
	0009-00215	4.4457
	0009-00264	4.11389
	0009-00358	3.73994
	0009-00053	4.67844
	0009-00226	1.86737
	0009-00316	4.62153
	0009-00320	3.73543

## Sheet: Ghana FRR
GHANA FRR Results		n=953
	Specimen ID	LAg Mean ODn
	1001	4.89819
	1002	4.53366
	1004	5.06076
	1005	5.49918
	1006	5.84236
	1007	3.89984
	1008	4.41872
	1009	5.34483
	1010	4.4647
	1011	4.55665
	1012	4.38588
	1013	4.50575
	1014	4.59606
	1015	3.80296
	1016	3.76026
	1017	3.64039
	1018	4.25287
	1019	2.52053
	1020	3.64532
	1021	4.94745
	1022	5.07553
	1023	5.05747
	1024	4.24302
	1025	4.33662
	1026	5.26273
	1027	2.71921
	1028	4.72906
	1029	4.58949
	1030	3.02135
	1031	4.85057
	1032	4.65846
	1033	5.19869
	1034	4.82102
	1035	4.40722
	1036	5.50082
	1037	5.10016
	1038	4.9491
	1041	3.68309
	1042	4.39573
	1043	4.8243
	1045	5.15435
	1046	3.3087
	1047	2.66667
	1048	4.2578
	1049	4.85878
	1050	3.74384
	1051	3.14778
	1053	4.36125
	1054	3.41379
	1055	5.2069
	1056	3.79475
	1057	3.69951
	1058	5.57143
	1059	3.81281
	1060	4.08046
	1061	4.81773
	1063	4.67323
	1064	1.943
	2001	3.69458
	2002	4.67816
	2003	4.00493
	2004	3.34647
	2005	5
	2006	4.17898
	2007	3.92939
	2008	4.97044
	2009	4.57307
	2010	4.47291
	2011	4.51396
	2012	3.82102
	2013	3.47783
	2014	4.44663
	2015	4.23317
	2016	4.80788
	2017	4.29228
	2018	4.62069
	2019	3.34975
	2020	4.6601
	2022	3.35796
	2023	4.30378
	2024	2.46305
	2025	3.7422
	2026	4.20197
	2028	4.44663
	2029	2.102
	2030	4.23935
	2031	4.54038
	2032	3.0514
	2033	2.538
	2034	4.1909
	2035	4.03231
	2036	4.12188
	2037	4.18943
	2038	3.65198
	2039	2.62849
	2040	4.14097
	2041	4.39207
	2042	4.18796
	2043	3.84875
	2046	2.89574
	2047	4.6975
	2048	3.12922
	2049	4.0279
	2051	3.59031
	2052	4.59178
	2053	5.12041
	2054	4.76065
	2055	4.23642
	2056	4.59031
	2057	3.41263
	2058	3.95154
	2059	4.2188
	2060	4.15125
	2061	4.20999
	2062	5.22614
	2063	2.66373
	2064	3.68429
	2065	3.4141
	3001	4.60499
	3002	3.17915
	3003	3.97063
	3004	3.84581
	3005	4.53598
	3006	2.9442
	3007	3.88987
	3008	4.71512
	3009	3.70485
	3010	4.02496
	3011	4.54919
	3012	4.32159
	3013	4.57416
	3014	2.86637
	3015	2.67548
	3016	4.27313
	3017	3.93245
	3018	1.725
	3019	4.54479
	4001	4.06167
	4002	3.7768
	4003	3.72687
	4004	3.48899
	4005	3.6696
	4007	3.64317
	4008	4.52863
	4009	3.23495
	4010	3.29956
	4011	3.83847
	4012	4.70338
	4013	3.06021
	4015	3.58884
	4016	3.36417
	4018	3.64758
	4019	3.8928
	4020	3.721
	4022	3.48752
	4023	3.23348
	4024	3.63436
	4025	4.13216
	4026	3.11013
	4027	3.8928
	4028	2.90896
	4029	3.3583
	4030	3.62261
	4031	3.00294
	4032	3.89427
	4034	3.99413
	4035	4.04112
	4036	4.54772
	4037	3.9721
	4038	2.80029
	4039	4.34561
	4040	4.51228
	4041	3.89123
	4042	3.66842
	4043	3.24386
	4044	3.39298
	4045	4.30526
	4046	2.70702
	4047	4.12632
	4048	3.87193
	4049	5.05789
	4050	4.02807
	4051	5.16667
	4052	3.35965
	4053	3.52105
	4055	4.23684
	4056	3.99298
	4057	5.52105
	4058	4.79298
	4059	4.61228
	4060	4.67719
	4061	2.07544
	4062	4.69123
	4063	2.94211
	4064	4.23684
	4066	4.35088
	4067	3.45263
	4068	3.10175
	4069	4.53684
	4070	4.07018
	4071	1.443
	4072	1.117
	4073	4.14386
	4074	3.33158
	4075	5.31754
	4076	4.44561
	4077	4.23158
	4078	3.94561
	4079	4.21404
	4080	4.24035
	4081	3.56316
	4082	4.88596
	4083	4.34737
	4084	5.2807
	4086	4.32456
	4088	4.64211
	4089	1.746
	4090	5.84737
	4091	4.07368
	4092	4.72281
	4093	4.42281
	4094	2.14561
	4096	3.35614
	4097	5.31579
	4098	5.22456
	4099	5.16842
	4100	4.6193
	5001	4.49298
	5002	3.10351
	5004	4.16842
	5005	4.01053
	5006	4.44386
	5007	3.84912
	5009	5.25263
	5012	3.15789
	5013	3.58421
	5015	5.05263
	5016	3.93333
	5017	4.25088
	5018	3.15439
	5019	5.21053
	5020	3.75088
	5021	3.60351
	5022	3.56491
	5023	3.57018
	5024	3.70702
	5025	4.97368
	5026	2.64561
	5027	3.98421
	5028	4.50175
	5029	3.59649
	5030	4.29825
	5031	5.13333
	5032	3.10526
	5033	4.67193
	5034	3.82226
	5035	4.65116
	5036	2.99336
	5037	4.28405
	5038	4.73422
	5039	3.58306
	5040	5.35714
	5041	4.04651
	5042	3.41196
	5043	3.81063
	5045	4.66777
	5046	5.45183
	5047	3.86711
	5048	3.62625
	5049	3.01495
	5050	3.76578
	5051	4.87708
	5052	4.10133
	5053	5.25083
	5054	5.66445
	5055	5.01661
	5056	3.67442
	5057	4.9485
	5058	3.62292
	5059	4.27076
	5060	3.59801
	5061	2.95349
	5062	4.22093
	5063	5.30565
	5064	3.69601
	5065	5.24086
	5066	4.19269
	5067	5.11794
	5068	4.03488
	5069	5.33389
	5070	5.60797
	5071	0.209
	5072	4.51661
	5073	4.29402
	5074	4.34551
	5075	4.4103
	5076	3.8588
	5077	5.17774
	5078	3.95349
	5079	4.79236
	5080	4.2392
	5081	4.82226
	5082	4.99668
	5083	3.78904
	5084	3.20432
	5085	5.0598
	5086	3.05316
	5087	3.69269
	5088	4.70432
	5089	4.68272
	5090	5.51329
	5091	5.28571
	5092	3.36379
	5093	2.21262
	5094	5.4701
	5095	4.01495
	5096	2.8206
	5097	3.8206
	5098	4.19934
	5099	4.51661
	5100	4.6113
	5101	4.90033
	5103	4.01993
	5104	4.30399
	5105	4.70764
	5106	4.63787
	5107	3.06312
	5108	4.83555
	5109	4.11462
	5110	1.124
	5111	4.27243
	5112	3.56811
	5113	2.57309
	5115	2.06811
	5116	4.36213
	5117	4.93688
	5118	5.35216
	5119	0.636
	5120	4.77741
	5121	2.76744
	5123	3.69611
	5124	3.74401
	5125	2.9521
	5126	3.11677
	5127	4.57335
	5128	4.02246
	5129	2.62425
	5130	4.25599
	5131	4.12874
	5132	3.80539
	5133	4.2485
	5134	3.65419
	5135	3.5509
	5136	2.4985
	5137	4.50599
	5138	4.22455
	5139	4.17216
	5140	4.64072
	5141	4.45958
	5142	4.45509
	5143	3.86826
	5144	3.59132
	5145	3.82335
	5146	2.33982
	5147	4.83383
	5148	4.96557
	5149	4.13024
	5150	4.00749
	5151	3.72305
	5153	4.70509
	5154	3.25
	5155	3.70958
	5156	3.46557
	5157	3.63323
	5158	3.20359
	5159	4.58533
	5161	4.5015
	5162	2.4985
	5163	3.9012
	5164	3.04192
	5165	3.89371
	5166	3.68263
	5167	2.78892
	5168	5.07934
	5169	4.16467
	5170	4.2622
	5171	3.89024
	5172	4.7378
	5173	3.81098
	5174	3.05488
	5175	4.85213
	5176	3.1128
	5177	3.51677
	5178	3.98952
	5179	4.15569
	5180	3.39521
	5181	3.55988
	5182	3.0494
	5183	3.59581
	5184	3.88623
	5185	3.73204
	5186	2.19012
	5187	2.47904
	5188	3.11826
	5189	0.925
	5190	1.801
	5191	3.1991
	5192	3.89671
	5193	4.25299
	5194	4.44012
	5195	3.61976
	5196	2.29641
	5198	4.06737
	5199	4.01647
	5200	3.75749
	5201	4.06587
	5202	4.38623
	5203	4.10928
	5204	3.79491
	5205	4.45958
	5206	3.47156
	5207	2.86527
	5208	3.70958
	5209	3.0988
	5210	2.32
	5211	5.2671
	5212	4.94951
	5213	4.55212
	5214	4.89088
	5215	4.2215
	5216	0.622
	5217	4.98371
	5218	4.57003
	5219	4.057
	5220	3.5114
	5221	3.83388
	5222	3.33388
	5223	4.00163
	5224	4.46417
	5225	2.5342
	5226	4.84691
	5227	4.60423
	5228	3.55212
	5230	4.81107
	5231	2.72313
	5232	3.86482
	5233	4.49186
	5234	4.33062
	5235	4.13192
	5236	3.96417
	5237	2.95277
	5238	1.407
	5239	4.0228
	5240	3.04235
	5241	5.16287
	5242	4.2443
	5243	3.8355
	5244	4.16775
	5245	3.71498
	5246	1.977
	5247	3.32899
	5248	4.60749
	5249	3.66775
	5250	3.10912
	5251	3.7899
	6001	4.46254
	6002	5.38599
	6003	2.28176
	6004	4.47231
	6006	4.04723
	6007	4.36156
	6008	4.63029
	6009	3.73453
	6010	4.64332
	6011	4.18567
	6012	4.18567
	6013	3.2215
	6014	4.06678
	6015	4.64332
	6016	3.89251
	6017	3.9202
	6018	4.29316
	6019	3.86971
	6020	4.40228
	6021	3.93648
	6022	3.09283
	6023	4.23941
	6024	4.3241
	6025	2.67101
	6026	3.39088
	6027	4.72964
	6028	3.36971
	6029	2.82573
	6030	3.72964
	6031	4.85342
	6032	3.87459
	6036	4.1873
	6037	5.06189
	6038	3.31433
	6039	4.58306
	6040	4.59446
	6041	4.32085
	6042	3.50651
	6044	5.50977
	6045	5.44951
	6046	4.40065
	6047	4.94463
	6048	3.63029
	6049	5.24919
	6050	4.48371
	6051	4.68226
	6052	5.36774
	6053	1.849
	6054	3.85
	6055	4.99355
	6056	4.60323
	6057	5.39355
	6058	3.55
	6059	4.96613
	6060	5.04194
	6061	4.19817
	6062	3.01935
	6063	4.48548
	6065	4.75484
	6066	3.32742
	6067	4.91452
	6068	4.2371
	6069	2.55484
	6071	4.77258
	6072	4.32581
	6073	4.51774
	6075	3.75161
	6076	4.44516
	6077	4.02097
	6078	4.54355
	6079	4.81774
	6080	4.86129
	6082	3.61129
	6083	4.32097
	6084	3.21935
	6085
	6086	4.85161
	6088	3.35
	6089	4.71129
	6090	4.08065
	6091	3.94839
	6093	4.69677
	6094	4.47742
	6095	4.85968
	6096	2.89516
	6097	3.89355
	6098	3.34355
	6099	4.05645
	6100	3.11774
	6101	4.19355
	6103	4.19355
	6104	5.02581
	6105	4.82258
	6106	3.97258
	6107	3.56613
	6108	4.09194
	6109	4.53065
	6110	5.28226
	6111	4.31935
	6112	3.37097
	6113	3.67581
	6114	2.85484
	6115	4.96613
	6116	2.70806
	6117	4.15645
	6118	2.69839
	6119	3.50806
	6121	3.87903
	6122	3.54839
	6123	5.31613
	6124	3.79516
	7001	4.15968
	7002	4.19839
	7003	4.94032
	7004	4.09032
	7005	1.912
	7006	2.95323
	7007	5.41613
	7008	3.90806
	7009	3.58871
	7010	4.67581
	7011	5.04516
	7012	3.45645
	7013	4.82258
	7014	4.05161
	7015	3.9129
	7016	3.50323
	7017	3.50806
	7018	3.52258
	7019	2.81935
	7020	5.50733
	7021	5.49634
	7022	3.24359
	7023	6.25275
	7024	5.43223
	7025	5.56227
	7026	4.54029
	7027	2.26557
	7028	5.05311
	7029	3.53846
	7030	5.67399
	7031	4.21795
	7032	3.94872
	7033	4.4304
	7034	4.68498
	7035	4.04029
	7036	4.62637
	7037	3.9652
	7038	4.28938
	7039	4.64103
	7040	4.76374
	7041	4.94872
	7042	4.30037
	7043	4.87912
	7044	5.27289
	7045	5.50549
	7046	4.67949
	7047	3.68132
	7048	4.54212
	7050	4.11355
	7051	1.459
	7052	2.08242
	7053	6.36081
	7055	4.57326
	7056	4.84799
	7057	4.01282
	7058	5.55311
	7059	4.84799
	7060	3.10256
	7061	5.34982
	7062	5.13919
	7063	3.92491
	7064	3.96154
	7065	5.36996
	7066	4.65934
	7068	3.96886
	7069	4.2967
	7070	4.53663
	7071	4.9652
	7072	4.95971
	7073	4.48535
	7074	4.49634
	7075	5.04029
	7076	5.17949
	7077	5.43956
	7078	3.77289
	7079	5.94689
	7080	2.61722
	7081	3.04579
	7082	4.55495
	7083	5.14835
	7084	4.47253
	7085	4.81319
	7086	4.663
	7087	3.80403
	7088	5.22894
	7089	4.94689
	7090	4.53114
	7091	5.56044
	7092	5.50916
	7094	5.32051
	7096	3.47436
	7097	4.04945
	7098	5.94872
	7099	5.57509
	7100	3.43956
	7101	3.57875
	7102	4.837
	7103	5.55311
	7104	5.60623
	7105	4.26007
	7106	5.00366
	7107	5.28755
	7108	3.61538
	7109	4.31136
	7110	3.875
	7111	2.49256
	7112	4.19792
	7113	4.76042
	7114	3.31994
	7115	3.08631
	7116	2.9003
	7117	3.09673
	7118	3.1503
	7119	4.28274
	7120	3.72619
	7121	3.11012
	7122	4.34821
	7123	3.81101
	7124	4.34375
	7125	3.9375
	7126	4.07887
	7127	3.99405
	7129	4.26935
	7130	3.875
	7131	4.19792
	7132	3.8006
	7133	3.43006
	7134	4.80655
	7135	3.81399
	7136	4.05357
	7137	4.0253
	7138	3.99702
	7139	4.54464
	7140	3.72024
	7141	4.01786
	7142	3.78869
	7143	4.21875
	7144	4.25744
	7145	3.625
	7146	2.91071
	7147	2.94345
	7148	3.32589
	7149	3.84226
	7150	3.97321
	7151	3.77381
	7152	3.89583
	7153	3.9494
	7154	3.63393
	7155	4.92857
	7156	4.63393
	7157	4.4003
	7158	4.3869
	7159	4.81994
	7160	3.33929
	7161	4.03869
	7162	3.97321
	7163	5.14137
	7164	3.95536
	7165	4.31548
	7166	3.66369
	7167	4.58929
	7168	2.40923
	7169	3.70833
	7170	4.39286
	7171	3.97024
	7172	3.05208
	7173	3.81994
	7174	3.47917
	7175	3.7128
	7176	3.73958
	7177	4.44196
	7179	3.73214
	7180	3.89286
	7181	4.07143
	7182	4.8869
	7183	4.79762
	7184	4.55804
	7185	3.80804
	7186	2.51042
	7187	3.44048
	7188	0.188
	7189	2.40625
	7190	4.27827
	7191	4.79315
	7193	1.757
	7194	3.92857
	7195	4.56101
	7196	4.63393
	7197	0.635
	7198	4.04913
	7199	3.50079
	7200	2.49128
	7201	3.20127
	7202	4.31854
	7203	5.2187
	7205	3.90016
	7206	2.57211
	7207	4.92552
	7208	4.1664
	7210	4.36926
	7211	4.76704
	7212	5.07132
	7213	4.5626
	7214	4.87322
	7215	4.18859
	7216	2.95087
	7217	4.32805
	7218	3.71949
	7219	3.91918
	7220	4.39778
	7221	5.01902
	7222	4.99683
	7223	2.25832
	7224	3.38035
	7225	4.01902
	7226	4.21712
	7227	3.32013
	7228	3.48653
	7229	3.91601
	7230	3.84628
	7231	4.19334
	7232	4.33914
	7233	4.2916
	7234	4.99049
	7235	3.89699
	7236	3.69572
	7237	4.01268
	7238	4.56735
	7240	2.90808
	7241	2.57369
	7242	4.32647
	7243	4.48019
	7244	3.12044
	7245	4.66878
	7246	4.30269
	7247	3.43106
	7248	4.67829
	7249	3.84311
	7250	3.44057
	7251	4.56101
	7252	3.81616
	7253	3.89699
	7254	4.63391
	7255	4.56894
	7256	3.97623
	7257	2.29477
	7258	2.93185
	7259	3.79873
	7260	4.16799
	7261	4.67195
	7262	4.09192
	7263	3.15372
	7264	4.93502
	7265	2.2504
	7266	3.29477
	7267	3.46117
	7268	4.29635
	7269	4.75277
	7270	4.03328
	7271	2.67829
	7272	4.46434
	7273	4.10143
	7275	4.20285
	7276	3.80507
	7277	4.23613
	7278	2.96672
	7279	4.33439
	7280	2.78764
	7281	4.19651
	7282	1.388
	7283	3.6767
	7284	3.72583
	7285	2.76228
	7286	4.67195
	7287	4.16816
	7288	4.4347
	7289	4.58497
	7290	4.39535
	7292	2.03399
	7293	3.73345
	7294	2.73345
	7295	3.90161
	7296	4.05367
	7297	4.1449
	7298	4.32021
	7299	1.93
	7300	3.96422
	7301	3.55277
	7302	4.52773
	7303	4.2415
	7304	4.13596
	7305	4.75671
	7306	3.57066
	7307	4.76386
	7308	2.55456
	7309	3.88372
	7310	3.84973
	7311	4.38998
	7312	3.40608
	8001	2.59571
	8002	3.73524
	8003	3.84258
	8004	2.80322
	8005	3.63506
	8006	4.78175
	8007	5.18247
	8008	4.61896
	8009	4.79249
	8010	2.72272
	8011	3.19141
	8012	4.16995
	8013	4.57961
	8014	3.61181
	8015	3.44365
	8016	4.56887
	8017	3.17889
	8018	3.26655
	8019	4.71199
	8020	3.79428
	8021	3.60107
	8022	3.62612
	8024	3.36315
	8025	4.01789
	8026	3.14848
	8027	3.58497
	8028	3.26118
	8029	3.75313
	8030	1.363
	8031	4.07871
	8032	3.84973
	8033	4.56351
	8034	4.35063
	8035	0.582
	8036	3.94454
	8037	3.17352
	8038	3.94454
	8039	3.55456
	8040	4.92129
	8041	4.25403
	8042	4.0966
	8043	4.11807
	8044	4.7907
	8045	4.67621
	8046	3.28265
	8047	4.28265
	8048	1.761
	8050	3.70662
	8051	3.99463
	8052	4.51163
	8053	4.73345
	8054	4.01073
	8055	4.85868
	8056	3.76208
	8057	3.88909
	8058	5.20751
	8059	4.00179
	8060	3.20751
	8061	4.64937
	8062	3.70841
	8063	4.08994
	8064	4.05945
	8065	2.69817
	8066	3.46646
	8067	3.81098
	8068	3.8125
	8069	4.33689
	8070	3.6753
	8071	3.27287
	8072	2.90091
	8073	2.09146
	8074	4.5503
	8075	3.38567
	8076	3.65396
	8077	2.09299
	8078	3.96646
	8079	4.5122
	8080	3.29878

## Sheet: VN FRR
VIETNAM FRR SPECIMENS			n=1820
	Specimen ID	LAg Mean ODn
	HCMQ01001	5.40173
	HCMQ01002	5.40173
	HCMQ01003	5.40173
	HCMQ01004	5.37829
	HCMQ01005	4.55394
	HCMQ01006	4.83601
	HCMQ01007	5.40173
	HCMQ01008	5.10294
	HCMQ01009	5.09079
	HCMQ01010	3.22134
	HCMQ01011	5.40173
	HCMQ01012	5.33497
	HCMQ01013	5.17878
	HCMQ01014	5.40173
	HCMQ01015	5.40173
	HCMQ01016	5.17503
	HCMQ01017	5.40173
	HCMQ01018	5.40173
	HCMQ01019	5.38752
	HCMQ01020	5.37616
	HCMQ01021	4.75131
	HCMQ01022	5.01409
	HCMQ01023	5.04894
	HCMQ01024	5.28718
	HCMQ01025	5.25383
	HCMQ01026	5.40173
	HCMQ01027	5.38113
	HCMQ01028	5.20159
	HCMQ01029	5.40173
	HCMQ01030	5.05408
	HCMQ01031	5.16851
	HCMQ01032	5.40173
	HCMQ01033	4.11585
	HCMQ01034	4.50364
	HCMQ01035	5.20734
	HCMQ01036	5.40173
	HCMQ01037	5.02114
	HCMQ01038	5.06747
	HCMQ01039	4.77767
	HCMQ01040	5.38184
	HCMQ01041	4.3774
	HCMQ01042	5.38397
	HCMQ01043	0.119362
	HCMQ01044	5.38255
	HCMQ01045	5.40173
	HCMQ01046	5.40173
	HCMQ01047	5.26507
	HCMQ01048	5.40173
	HCMQ01049	5.34136
	HCMQ01050	4.59577
	HCMQ01051	5.13475
	HCMQ01052	4.39639
	HCMQ01053	5.06137
	HCMQ01054	4.38653
	HCMQ01055	5.3584
	HCMQ01056	4.96389
	HCMQ01057	4.31257
	HCMQ01058	4.96885
	HCMQ01059	5.22346
	HCMQ01060	5.10082
	HCMQ01061	5.34207
	HCMQ01062	5.40173
	HCMQ01063	4.66836
	HCMQ01064	5.34065
	HCMQ01065	5.40173
	HCMQ01066	2.56501
	HCMQ01067	3.24223
	HCMQ01068	5.31934
	HCMQ01069	4.54839
	HCMQ01070	2.86263
	HCMQ01071	5.26181
	HCMQ01072	5.40173
	HCMQ01073	5.40173
	HCMQ01074	5.40173
	HCMQ01075	5.36409
	HCMQ01076	3.88477
	HCMQ01077	4.6585
	HCMQ01078	5.23628
	HCMQ01079	4.70187
	HCMQ01080	3.96587
	HCMQ01081	3.78611
	HCMQ01082	4.31538
	HCMQ01083	4.92356
	HCMQ01084	5.19225
	HCMQ01085	4.73595
	HCMQ01086	5.19765
	HCMQ01087	5.12642
	HCMQ01088	5.04352
	HCMQ01089	4.9209
	HCMQ01090	5.13446
	HCMQ01091	4.29547
	HCMQ01092	5.3422
	HCMQ01093	10.6092
	HCMQ01094	4.83003
	HCMQ01095	5.20879
	HCMQ01096	4.00233
	HCMQ01097	5.24116
	HCMQ01098	5.27951
	HCMQ01099	5.12619
	HCMQ01100	5.26277
	HCMQ01101	5.3422
	HCMQ01102	5.3422
	HCMQ01103	2.98608
	HCMQ01104	4.26219
	HCMQ01105	5.13162
	HCMQ01106	5.12095
	HCMQ01107	4.96713
	HCMQ01108	5.1191
	HCMQ01109	4.79429
	HCMQ01110	3.88403
	HCMQ01111	5.05896
	HCMQ01112	5.3422
	HCMQ01113	5.25886
	HCMQ01114	5.3422
	HCMQ01115	4.99928
	HCMQ01116	4.90416
	HCMQ01117	5.2011
	HCMQ01118	5.22642
	HCMQ01119	5.18733
	HCMQ01120	5.00661
	HCMQ01121	5.18733
	HCMQ01122	5.16727
	HCMQ01123	5.12213
	HCMQ01124	4.0427
	HCMQ01125	4.07598
	HCMQ01126	4.34977
	HCMQ01127	5.25813
	HCMQ01128	5.19861
	HCMQ01129	4.79633
	HCMQ01130	5.16267
	HCMQ01131	4.97756
	HCMQ01132	5.3422
	HCMQ01133	4.67094
	HCMQ01134	4.71464
	HCMQ01135	4.16032
	HCMQ01136	5.29869
	HCMQ01137	5.05602
	HCMQ01138	4.74733
	HCMQ01139	5.28148
	HCMQ01140	5.27361
	HCMQ01141	3.73319
	HCMQ01142	5.3422
	HCMQ01143	5.32966
	HCMQ01144	5.08236
	HCMQ01145	4.42623
	HCMQ01146	5.3422
	HCMQ01147	5.13811
	HCMQ01148	4.96874
	HCMQ01149	5.29869
	HCMQ01150	3.70687
	HCMQ01151	4.70202
	HCMQ01152	5.3422
	HCMQ01153	5.3422
	HCMQ01154	4.68129
	HCMQ01155	5.3422
	HCMQ01157	5.3422
	HCMQ01158	5.2596
	HCMQ01159	3.89382
	HCMQ01160	4.62398
	HCMQ01161	11.1194
	HCMQ01162	9.26793
	HCMQ01163	8.75558
	HCMQ01164	5.8377
	HCMQ01165	6.73225
	HCMQ01166	11.3487
	HCMQ01167	8.75275
	HCMQ01168	10.3721
	HCMQ01169	8.93049
	HCMQ01170	11.2594
	HCMQ01171	11.3487
	HCMQ01172	8.58016
	HCMQ01173	8.68076
	HCMQ01174	6.22158
	HCMQ01175	8.92985
	HCMQ01176	9.93355
	HCMQ01177	8.37447
	HCMQ01178	8.19966
	HCMQ01179	9.97888
	HCMQ01180	10.0789
	HCMQ01181	9.96146
	HCMQ01182	8.84563
	HCMQ01183	6.22933
	HCMQ01184	10.2402
	HCMQ01185	7.59574
	HCMQ01186	8.21213
	HCMQ01187	9.06344
	HCMQ01188	10.7417
	HCMQ01189	10.7637
	HCMQ01190	10.1004
	HCMQ01191	8.7422
	HCMQ01192	10.0218
	HCMQ01193	7.42617
	HCMQ01194	7.79574
	HCMQ01195	10.0685
	HCMQ01196	9.8197
	HCMQ01197	9.87864
	HCMQ01198	9.13636
	HCMQ01199	8.92637
	HCMQ01200	5.70761
	HCMQ01201	10.9346
	HCMQ01202	10.2786
	HCMQ01203	8.78519
	HCMQ01204	9.59952
	HCMQ01205	11.241
	HCMQ01206	10.7
	HCMQ01207	8.84274
	HCMQ01208	6.16617
	HCMQ01209	10.5413
	HCMQ01210	6.21231
	HCMQ01211	9.87159
	HCMQ01212	11.3487
	HCMQ01213	7.91239
	HCMQ01214	8.49173
	HCMQ01215	11.0361
	HCMQ01216	9.18124
	HCMQ01217	9.61982
	HCMQ01218	10.5046
	HCMQ01219	9.46062
	HCMQ01220	7.11209
	HCMQ01221	10.9518
	HCMQ01222	9.40318
	HCMQ01223	8.19241
	HCMQ01224	11.2302
	HCMQ01225	9.63616
	HCMQ01226	10.3261
	HCMQ01228	11.3487
	HCMQ01229	7.42084
	HCMQ01230	11.261
	HCMQ01231	8.54781
	HCMQ01232	10.7409
	HCMQ01233	10.0567
	HCMQ01234	5.47473
	HCMQ01235	4.83891
	HCMQ01236	5.48183
	HCMQ01237	5.7345
	HCMQ01238	5.7345
	HCMQ01239	5.7345
	HCMQ01240	4.13355
	HCMQ01241	4.99041
	HCMQ01242	5.57715
	HCMQ01243	4.53639
	HCMQ01244	2.308
	HCMQ01245	4.84095
	HCMQ01246	3.63114
	HCMQ01247	2.75948
	HCMQ01248	4.0054
	HCMQ01249	5.20465
	HCMQ01250	4.48655
	HCMQ01251	4.18918
	HCMQ01252	3.69931
	HCMQ01253	2.1912
	HCMQ01254	3.2389
	HCMQ01255	5.54758
	HCMQ01256	4.74017
	HCMQ01257	2.57024
	HCMQ01258	1.33978
	HCMQ01259	2.83931
	HCMQ01260	2.24184
	HCMQ01261	4.4968
	HCMQ01262	4.93439
	HCMQ01263	2.61335
	HCMQ01264	3.86558
	HCMQ01265	3.9465
	HCMQ01266	2.67434
	HCMQ01267	3.80517
	HCMQ01268	4.4375
	HCMQ01269	4.41118
	HCMQ01270	4.2005
	HCMQ01271	3.14268
	HCMQ01272	2.5726
	HCMQ01273	4.0385
	HCMQ01274	2.17871
	HCMQ01275	2.13942
	HCMQ01276	4.7635
	HCMQ01277	4.96395
	HCMQ01278	5.11907
	HCMQ01279	4.2071
	HCMQ01280	3.42516
	HCMQ01281	5.28701
	HCMQ01282	4.80594
	HCMQ01283	3.4208
	HCMQ01284	4.67513
	HCMQ01285	3.78887
	HCMQ01286	4.95188
	HCMQ01287	4.49943
	HCMQ01288	5.24776
	HCMQ01289	3.65249
	HCMQ01290	5.07096
	HCMQ01291	4.37526
	HCMQ01292	3.06133
	HCMQ01293	4.08081
	HCMQ01294	4.0515
	HCMQ01295	3.57905
	HCMQ01296	4.31495
	HCMQ01297	3.18328
	HCMQ01298	5.28633
	HCMQ02001	6.37749
	HCMQ02002	7.60277
	HCMQ02003	9.6269
	HCMQ02005	8.12546
	HCMQ02006	10.7553
	HCMQ02007	10.7493
	HCMQ02008	8.69717
	HCMQ02010	10.6056
	HCMQ02011	10.6934
	HCMQ02012	9.21042
	HCMQ02013	9.22131
	HCMQ02014	8.83361
	HCMQ02015	6.80141
	HCMQ02016	10.2909
	HCMQ02017	7.3387
	HCMQ02018	11.1911
	HCMQ02019	5.23453
	HCMQ02020	9.94944
	HCMQ02021	8.3827
	HCMQ02022	7.79194
	HCMQ02023	10.9144
	HCMQ02024	6.92312
	HCMQ02025	8.11387
	HCMQ02026	8.99469
	HCMQ02027	5.99777
	HCMQ02031	9.75179
	HCMQ02032	5.07842
	HCMQ02033	10.3114
	HCMQ02034	10.5383
	HCMQ02035	4.45162
	HCMQ02036	10.9242
	HCMQ02037	9.23208
	HCMQ02038	8.90047
	HCMQ02039	8.34751
	HCMQ02040	9.92529
	HCMQ02041	10.6209
	HCMQ02042	4.18089
	HCMQ02043	6.74432
	HCMQ02044	9.51146
	HCMQ02045	8.5618
	HCMQ02046	7.95045
	HCMQ02047	10.9839
	HCMQ02048	5.93758
	HCMQ02049	10.2124
	HCMQ02050	6.93777
	HCMQ02051	10.9256
	HCMQ02052	7.65441
	HCMQ02053	10.8444
	HCMQ02054	8.22263
	HCMQ02055	5.55045
	HCMQ02056	5.04589
	HCMQ02057	5.22134
	HCMQ02058	3.19621
	HCMQ02059	4.43102
	HCMQ02060	5.62794
	HCMQ02061	4.7775
	HCMQ02062	5.13586
	HCMQ02063	4.65037
	HCMQ02064	3.40659
	HCMQ02065	3.53739
	HCMQ02067	4.39193
	HCMQ02068	5.51463
	HCMQ02069	3.25903
	HCMQ02071	5.53476
	HCMQ02072	2.42993
	HCMQ02073	4.24541
	HCMQ02074	5.73661
	HCMQ02075	5.45095
	HCMQ02077	5.17415
	HCMQ02078	4.75939
	HCMQ02079	4.10881
	HCMQ02080	4.18504
	HCMQ02081	5.28701
	HCMQ02082	5.42913
	HCMQ02083	5.42001
	HCMQ02084	5.87431
	HCMQ02085	3.59064
	HCMQ02086	2.73789
	HCMQ02087	4.81859
	HCMQ06001	5.67522
	HCMQ06002	5.25905
	HCMQ06003	4.67611
	HCMQ06004	5.7345
	HCMQ06005	5.7345
	HCMQ06006	3.62919
	HCMQ06007	5.7345
	HCMQ06008	5.6854
	HCMQ06009	5.7345
	HCMQ06010	5.23786
	HCMQ06011	4.9551
	HCMQ06012	5.7345
	HCMQ06013	5.64313
	HCMQ06014	5.7345
	HCMQ06015	4.97785
	HCMQ06016	5.06388
	HCMQ06017	5.55629
	HCMQ06018	5.47869
	HCMQ06019	4.95921
	HCMQ06020	5.69329
	HCMQ06021	5.48284
	HCMQ06022	5.68458
	HCMQ06023	5.44677
	HCMQ06024	5.7345
	HCMQ06025	5.62688
	HCMQ06026	5.21528
	HCMQ06027	5.44681
	HCMQ06028	5.7345
	HCMQ06029	4.95301
	HCMQ06030	5.54385
	HCMQ06031	0.556871
	HCMQ06032	5.57476
	HCMQ06033	5.41502
	HCMQ06034	5.67617
	HCMQ06035	4.84213
	HCMQ06036	3.08858
	HCMQ06037	5.17955
	HCMQ06038	2.90658
	HCMQ06040	5.51838
	HCMQ06041	2.67918
	HCMQ06042	3.95194
	HCMQ06043	3.4366
	HCMQ06044	4.41313
	HCMQ06045	4.63794
	HCMQ06046	4.03227
	HCMQ06048	4.01995
	HCMQ06049	4.22047
	HCMQ06050	4.97634
	HCMQ06051	2.69013
	HCMQ06052	5.28701
	HCMQ06053	4.55051
	HCMQ06054	5.11032
	HCMQ06055	4.23188
	HCMQ06056	5.02102
	HCMQ06057	4.56258
	HCMQ06058	3.46781
	HCMQ06059	4.7085
	HCMQ06060	3.97575
	HCMQ06061	5.26941
	HCMQ06062	5.28701
	HCMQ06063	5.28701
	HCMQ06064	4.20845
	HCMQ06065	4.1034
	HCMQ06066	5.09156
	HCMQ06067	3.5539
	HCMQ06068	4.44967
	HCMQ06069	3.67507
	HCMQ06070	4.66802
	HCMQ06071	3.96049
	HCMQ06072	5.28701
	HCMQ06073	3.44109
	HCMQ06074	4.08637
	HCMQ06075	5.1483
	HCMQ06076	4.81667
	HCMQ06077	4.78219
	HCMQ06078	2.49001
	HCMQ06079	5.05171
	HCMQ06080	3.48224
	HCMQ06081	3.53267
	HCMQ06082	3.58034
	HCMQ06083	3.48025
	HCMQ06084	3.76675
	HCMQ06085	5.18702
	HCMQ06086	2.32251
	HCMQ06087	5.28701
	HCMQ06088	3.83376
	HCMQ06089	3.51102
	HCMQ10001	5.7345
	HCMQ10002	5.19525
	HCMQ10003	4.50869
	HCMQ10004	4.39426
	HCMQ10005	5.19894
	HCMQ10006	5.55273
	HCMQ10007	5.21195
	HCMQ10008	5.63622
	HCMQ10009	5.7345
	HCMQ10010	5.46941
	HCMQ10011	5.7345
	HCMQ10012	5.7345
	HCMQ10013	5.72982
	HCMQ10014	5.47127
	HCMQ10015	5.1608
	HCMQ10016	5.63719
	HCMQ10017	5.7345
	HCMQ10018	5.71968
	HCMQ10019	5.51133
	HCMQ10020	5.35548
	HCMQ10021	5.7345
	HCMQ10022	5.68458
	HCMQ10023	5.59572
	HCMQ10024	4.58272
	HCMQ10025	5.70174
	HCMQ10026	4.69419
	HCMQ10027	5.58786
	HCMQ10028	5.06178
	HCMQ10029	4.60246
	HCMQ10030	5.41772
	HCMQ10031	5.7345
	HCMQ10032	5.63999
	HCMQ10033	5.62633
	HCMQ10034	5.4722
	HCMQ10035	5.45561
	HCMQ10036	7.53022
	HCMQ10037	7.39972
	HCMQ10038	5.65433
	HCMQ10039	6.71289
	HCMQ10040	6.81523
	HCMQ10041	7.18539
	HCMQ10042	7.04621
	HCMQ10044	6.13129
	HCMQ10045	4.34296
	HCMQ10046	7.27445
	HCMQ10047	7.08324
	HCMQ10048	5.21667
	HCMQ10049	5.91191
	HCMQ10050	6.56913
	HCMQ10051	7.36649
	HCMQ10052	4.85462
	HCMQ10053	6.43077
	HCMQ10054	6.26249
	HCMQ10055	7.72818
	HCMQ10056	6.82588
	HCMQ10057	6.90019
	HCMQ10058	5.72985
	HCMQ10059	5.07147
	HCMQ10060	6.90631
	HCMQ10061	7.02714
	HCMQ10062	7.2984
	HCMQ10063	6.62509
	HCMQ10064	4.80551
	HCMQ10065	2.8991
	HCMQ10066	7.72818
	HCMQ10067	7.71396
	HCMQ10068	6.4301
	HCMQ10069	6.91762
	HCMQ10070	7.18175
	HCMQ10071	7.05384
	HCMQ10072	6.805
	HCMQ10073	7.29366
	HCMQ10074	6.02176
	HCMQ10075	6.6182
	HCMQ10076	7.33095
	HCMQ10077	7.69742
	HCMQ10078	5.87728
	HCMQ10079	4.5311
	HCMQ10080	2.43356
	HCMQ10081	7.37629
	HCMQ10082	6.82093
	HCMQ10083	4.63959
	HCMQ10084	4.5566
	HCMQ10085	3.00935
	HCMQ10086	4.98947
	HCMQ10087	3.50592
	HCMQ10088	7.29156
	HCMQ10089	3.84439
	HCMQ10090	7.43441
	HCMQ10091	7.04026
	HCMQ10092	3.075
	HCMQ10093	3.55917
	HCMQ10094	4.14379
	HCMQ10095	2.75596
	HCMQ10096	3.97482
	HCMQ10097	4.16091
	HCMQ10098	3.94028
	HCMQ10099	3.35284
	HCMQ10100	5.12774
	HCMQ10101	2.52186
	HCMQ10102	3.00664
	HCMQ10103	2.24914
	HCMQ10104	4.57234
	HCMQ10105	4.67572
	HCMQ10106	5.1127
	HCMQ10107	3.65231
	HCMQ10108	3.55497
	HCMQ10109	2.7726
	HCMQ10110	5.44477
	HCMQ10111	4.65203
	HCMQ10112	2.69972
	HCMQ10113	4.50102
	HCMQ10114	3.84913
	HCMQ10115	5.24582
	HCMQ10116	3.34864
	HCMQ10117	3.94091
	HCMQ10118	4.96191
	HCMQ10119	3.96064
	HCMQ10120	4.52286
	HCMQ10121	3.86709
	HCMQ10122	4.92247
	HCMQ10123	2.06137
	HCMQ10124	4.68823
	HCMQ10125	2.81992
	HCMQ10128	5.73661
	HCMQ10133	4.03118
	HCMQ10134	3.03495
	HCMQ10135	5.49038
	HCMQ10136	5.12406
	HCMQ10137	3.03941
	HCMQ10138	5.19226
	HCMQ10139	4.78743
	HCMQ10140	5.24471
	HCMQ10141	3.87447
	HCMQ10142	3.40315
	HCMQ10143	3.2633
	HCMQ10144	5.11601
	HCMQ10146	3.26899
	HCMQ10147	5.67342
	HCMQ10148	5.13196
	HCMQ10149	1.34691
	HCMQ10150	4.39287
	HCMQ10151	3.08037
	HCMQ10152	2.93053
	HCMQ10153	3.99756
	HCMQ10154	3.62692
	HCMQ10155	5.45054
	HCMQ10156	3.75706
	HCMQ10157	4.19166
	HCMQ10158	3.20861
	HCMQ10159	3.44399
	HCMQ10160	4.30633
	HCMQ10161	5.13543
	HCMQ10162	3.26845
	HCMQ10163	4.47948
	HCMQ10164	2.17313
	HCMQ10165	4.51077
	HCMQ10166	4.51339
	HCMQ10167	2.53728
	HCMQ10168	3.7214
	HCMQ10169	2.822
	HCMQ10170	4.65777
	HCMQ10171	3.96729
	HCMQ10172	3.92265
	HCMQ10173	5.66111
	HCMQ10174	3.89873
	HCMQ10175	3.6257
	HCMQ10176	4.89656
	HCMQ10177	5.63022
	HCMQ10178	5.39516
	HCMQ10179	3.20953
	HCMQ10180	3.67906
	HCMQ10181	4.00093
	HCMQ10182	5.66686
	HCMQ10183	5.41689
	HCMQ10184	3.70313
	HCMQ10185	2.38096
	HCMQ10186	4.29568
	HCMQ10187	3.2463
	HCMQ10188	3.0273
	HCMQ10189	5.08337
	HCMQ10190	2.97919
	HCMQ10191	4.34815
	HCMQ10192	4.61701
	HCMQ10193	5.54042
	HCMQ10194	3.82138
	HCMQ10195	3.29554
	HCMQ10196	4.76468
	HCMQ10197	3.59335
	HCMQ10198	5.24323
	HCMQ10199	3.71894
	HCMQ10200	5.30014
	HCMQ10201	3.75364
	HCMQ10202	2.49749
	HCMQ10203	3.19629
	HCMQ10204	3.71334
	HCMQ10205	0.618096
	HCMQ10206	3.68317
	HCMQ10207	5.04065
	HCMQ10209	3.30937
	HCMQ10210	3.42268
	HCMQ10211	3.75502
	HCMQTD001	3.71065
	HCMQTD002	5.72216
	HCMQTD003	5.38649
	HCMQTD004	5.66863
	HCMQTD005	5.02056
	HCMQTD006	6.66827
	HCMQTD007	7.25825
	HCMQTD008	7.14119
	HCMQTD009	5.38229
	HCMQTD010	5.81917
	HCMQTD011	7.10142
	HCMQTD012	5.65128
	HCMQTD013	6.21365
	HCMQTD014	6.15323
	HCMQTD015	7.01371
	HCMQTD016	6.67
	HCMQTD017	7.09084
	HCMQTD018	6.62873
	HCMQTD019	0.216435
	HCMQTD020	6.85559
	HCMQTD021	6.65131
	HCMQTD022	6.41114
	HCMQTD023	6.29132
	HCMQTD024	6.39123
	HCMQTD025	7.11153
	HCMQTD026	7.10429
	HCMQTD027	5.74555
	HCMQTD028	5.69651
	HCMQTD029	6.21673
	HCMQTD030	6.17835
	HCMQTD031	7.54959
	HCMQTD032	6.62463
	HCMQTD033	3.60291
	HCMQTD034	6.58228
	HCMQTD035	7.21928
	HCMQTD036	7.20867
	HCMQTD037	6.39189
	HCMQTD038	6.92905
	HCMQTD039	7.22596
	HCMQTD040	7.14653
	HCMQTD041	5.83797
	HCMQTD042	5.61959
	HCMQTD043	5.86573
	HCMQTD044	5.28843
	HCMQTD045	6.36521
	HCMQTD046	7.15149
	HCMQTD047	7.79579
	HCMQTD048	6.91618
	HCMQTD049	7.30449
	HCMQTD050	7.32502
	HCMQTD051	5.91973
	HCMQTD052	6.8609
	HCMQTD053	6.19774
	HCMQTD054	6.48935
	HCMQTD055	7.41159
	HCMQTD056	5.75435
	HCMQTD057	7.52026
	HCMQTD058	4.09083
	HCMQTD059	6.56646
	HCMQTD060	5.88526
	HCMQTD061	6.80589
	HCMQTD062	4.80659
	HCMQTD063	5.55002
	HCMQTD064	6.81463
	HCMQTD065	7.13861
	HCMQTD066	5.79289
	HCMQTD067	7.3933
	HCMQTD068	7.05128
	HCMQTD069	4.22877
	HCMQTD070	6.40193
	HCMQTD071	6.42526
	HCMQTD072	6.37786
	HCMQTD073	5.91112
	HCMQTD075	6.73014
	HCMQTD076	7.12293
	HCMQTD077	7.82032
	HCMQTD078	6.3255
	HCMQTD079	6.95858
	HCMQTD080	6.47231
	HCMQTD081	5.944
	HCMQTD082	3.41105
	HCMQTD083	6.96814
	HCMQTD084	5.34157
	HCMQTD085	6.27984
	HCMQTD086	7.3152
	HCMQTD087	6.04884
	HCMQTD088	7.28439
	HCMQTD089	2.18667
	HCMQTD090	5.49062
	HCMQTD091	6.62631
	HCMQTD092	4.36109
	HCMQTD093	6.97266
	HCMQTD094	6.78569
	HCMQTD095	6.83329
	HCMQTD096	5.89975
	HCMQTD097	4.37498
	HCMQTD098	6.5131
	HCMQTD099	5.87491
	HCMQTD100	6.40617
	HCMQTD101	6.77442
	HCMQTD102	5.09612
	HCMQTD103	7.39938
	HCMQTD105	6.17822
	HCMQTD106	6.81973
	HCMQTD107	6.81188
	HCMQTD108	6.04823
	HCMQTD109	7.60774
	HCMQTD110	6.82794
	HCMQTD111	7.04774
	HCMQTD112	5.1376
	HCMQTD113	5.59936
	HCMQTD114	4.65071
	HCMQTD115	5.75526
	HCMQTD116	6.34133
	HCMQTD117	5.8424
	HCMQTD118	6.17546
	HCMQTD119	10.2766
	HCMQTD120	9.92859
	HCMQTD121	3.79185
	HCMQTD122	9.92233
	HCMQTD123	7.79496
	HCMQTD124	6.90056
	HCMQTD125	10.0168
	HCMQTD126	7.72722
	HCMQTD127	8.11943
	HCMQTD128	6.03805
	HCMQTD129	10.1812
	HCMQTD130	10.3689
	HCMQTD131	5.94664
	HCMQTD132	3.87468
	HCMQTD133	5.23814
	HCMQTD134	2.48841
	HCMQTD135	5.73661
	HCMQTD136	3.33944
	HCMQTD137	5.18877
	HCMQTD138	2.3217
	HCMQTD139	4.89164
	HCMQTD140	2.87124
	HCMQTD141	4.22321
	HCMQTD142	4.9147
	HCMQTD143	5.10598
	HCMQTD144	3.7337
	HCMQTD145	5.29086
	HCMQTD146	2.86266
	HCMQTD147	2.74454
	HCMQTD148	4.40614
	HCMQTD149	4.95979
	HCMQTD151	4.29822
	HCMQTD152	2.13887
	HCMQTD153	3.68153
	HCMQTD154	4.19244
	HCMQTD155	3.66902
	HCMQTD156	2.81184
	HCMQTD157	2.82195
	HCMQTD158	3.70968
	HCMQTD159	4.78988
	HCMQTD160	4.86798
	HCMQTD161	2.67886
	HCMQTD162	5.09074
	HCMQTD164	2.08396
	HCMQTD165	5.4319
	HCMQTD166	4.1591
	HCMQTD167	5.10244
	HCMQTD168	4.99629
	HCMQTD169	3.073
	HCMQTD170	2.82086
	HCMQTD171	3.80849
	HCMQTD172	5.67144
	HCMQTD173	5.41343
	HCMQTD174	4.07308
	HCMQTD175	3.47492
	HCMQTD176	5.66584
	HCMQTD177	4.88041
	HCMQTD178	4.57369
	HCMQTD179	5.25257
	HCMQTD181	4.49495
	HCMQTD182	4.17745
	HCMQTD183	5.45723
	HCMQTD184	3.97525
	HCMQTD185	4.98792
	HCMQTD186	2.04112
	HCMQTD187	4.71156
	HCMQTD188	5.3218
	HCMQTD189	5.26097
	HCMQTD190	3.56124
	HCMQTD191	5.66686
	HCMQTD192	3.82361
	HCMQTD193	2.61189
	HCMQTD250	2.61399
	HCMQTD251	4.42167
	HCMQTD252	5.33683
	HCMQTD253	2.78512
	HCMQTD254	4.06972
	HCMQTD255	4.45056
	HCMQTD256	5.32745
	HCMQTD257	2.91514
	HCMQTD258	3.46385
	HCMQTD259	4.38857
	HCMQTD260	4.49284
	HCMQTD261	4.04708
	HCMQTD262	2.35292
	HCMQTD263	4.80091
	HCMQTD264	2.8033
	HCMQTD265	5.30083
	HCMQTD266	3.47185
	HCMQTD267	2.91379
	HCMQTD268	4.97596
	HCMQTD269	5.21266
	HCMQTD270	5.64762
	HNDA0001	6.23979
	HNDA0003	5.88757
	HNDA0004	6.12237
	HNDA0005	6.02726
	HNDA0006	3.43714
	HNDA0008	5.67537
	HNDA0009	5.98865
	HNDA0010	1.63128
	HNDA0011	6.06168
	HNDA0012	2.05582
	HNDA0013	6.56899
	HNDA0014	3.29213
	HNDA0015	3.01254
	HNDA0016	3.30084
	HNDA0017	6.42558
	HNDA0018	5.13338
	HNDA0019	5.18672
	HNDA0020	5.67736
	HNDA0022	5.69897
	HNDA0023	5.52403
	HNDA0024	5.85778
	HNDA0025	6.22425
	HNDA0026	5.88116
	HNDA0027	5.83803
	HNDA0028	5.48283
	HNDA0029	5.53835
	HNDA0030	5.98204
	HNDA0031	5.74044
	HNDA0032	5.96432
	HNDA0033	5.69881
	HNDA0034	5.38013
	HNDA0035	3.60623
	HNDA0036	3.80055
	HNDA0037	5.13703
	HNDA0038	5.8215
	HNDA0039	6.65821
	HNDA0041	5.63532
	HNDA0042	6.58485
	HNDA0044	5.80679
	HNDA0045	4.33658
	HNDA0046	4.2865
	HNDA0047	5.18806
	HNDA0048	5.6049
	HNDA0049	5.94948
	HNDA0050	5.87075
	HNDA0051	6.43396
	HNDA0052	6.43699
	HNDA0053	5.82861
	HNDA0054	5.77456
	HNDA0055	3.83078
	HNDA0056	4.2146
	HNDA0057	5.88798
	HNDA0058	1.64709
	HNDA0059	5.82932
	HNDA0060	6.65821
	HNDA0061	5.98091
	HNDA0062	6.21841
	HNDA0063	6.39412
	HNDA0064	6.65821
	HNDA0065	6.65821
	HNDA0066	4.78254
	HNDA0067	5.85116
	HNDA0068	6.19689
	HNDA0069	6.46204
	HNDA0070	6.40623
	HNDA0071	6.2547
	HNDA0072	0.484434
	HNDA0073	5.28563
	HNDA0074	4.45315
	HNDA0075	5.42866
	HNDA0076	6.59836
	HNDA0077	4.67557
	HNDA0078	5.76369
	HNDA0079	6.62828
	HNDA0080	5.80083
	HNDA0081	5.4156
	HNDA0082	5.63955
	HNDA0083	5.15524
	HNDA0084	5.51566
	HNDA0085	1.01842
	HNDA0086	7.18512
	HNDA0087	6.93988
	HNDA0088	4.67864
	HNDA0089	3.88404
	HNDA0090	2.27792
	HNDA0093	7.44349
	HNDA0094	5.11879
	HNDA0095	6.76333
	HNDA0096	5.05005
	HNDA0097	6.59848
	HNDA0100	7.76524
	HNDA0101	7.95842
	HNDA0102	6.59846
	HNDA0104	6.2515
	HNDA0105	6.51463
	HNDA0106	6.68946
	HNDA0107	6.20797
	HNDA0108	6.94894
	HNDA0109	6.78183
	HNDA0110	6.75855
	HNDA0111	6.70988
	HNDA0112	7.82744
	HNDA0113	7.74614
	HNDA0114	6.6149
	HNDA0115	7.64182
	HNDA0116	7.41132
	HNDA0117	7.91524
	HNDA0118	7.91751
	HNDA0119	7.42386
	HNDA0120	7.71719
	HNDA0121	5.53176
	HNDA0122	5.73816
	HNDA0124	3.31497
	HNDA0126	3.441
	HNDA0127	5.34125
	HNDA0128	7.17631
	HNDA0129	5.78579
	HNDA0130	6.98721
	HNDA0131	7.37353
	HNDA0132	7.46163
	HNDA0133	6.80814
	HNDA0134	6.84633
	HNDA0135	7.2241
	HNDA0136	7.67305
	HNDA0137	6.24592
	HNDA0138	6.11323
	HNDA0140	4.46928
	HNDA0142	4.69383
	HNDA0143	5.85097
	HNDA0144	4.26087
	HNDA0145	5.65537
	HNDA0146	3.99345
	HNDA0147	4.39766
	HNDA0148	4.44879
	HNDA0149	4.12875
	HNDA0150	4.02674
	HNDA0151	5.14509
	HNDA0152	4.38418
	HNDA0153	5.03652
	HNDA0154	5.41562
	HNDA0155	5.27635
	HNDA0156	5.48325
	HNDA0157	6.10804
	HNDA0158	6.24788
	HNDA0159	4.48161
	HNDA0160	1.15393
	HNDA0161	3.93792
	HNDA0162	3.2683
	HNDA0163	6.31067
	HNDA0164	5.83677
	HNDA0165	4.84672
	HNDA0166	5.89687
	HNDA0167	5.33034
	HNDA0168	6.36202
	HNDA0169	0.555052
	HNDA0170	6.00529
	HNDA0171	1.25737
	HNDA0172	6.11418
	HNDA0173	5.90316
	HNDA0174	5.65595
	HNDA0175	6.14151
	HNDA0176	4.01935
	HNDA0177	6.29511
	HNDA0178	6.10797
	HNDA0179	5.98559
	HNDA0180	6.1893
	HNDA0181	4.87054
	HNDA0182	4.02201
	HNDA0183	4.87032
	HNDA0184	1.25494
	HNDA0185	6.06422
	HNDA0186	4.92292
	HNDA0188	4.89939
	HNDA0189	4.53629
	HNDA0191	5.07141
	HNDA0192	3.19431
	HNDA0193	1.13756
	HNDA0194	5.16854
	HNDA0195	3.61383
	HNDA0196	5.08236
	HNDA0197	4.94194
	HNDA0198	6.20522
	HNDA0199	4.15435
	HNDA0200	3.4395
	HNDA0201	3.77659
	HNDA0202	6.41502
	HNDA0203	3.31831
	HNDA0204	3.83902
	HNDA0205	3.97528
	HNDA0206	5.20595
	HNDA0207	5.22663
	HNDA0208	2.72146
	HNDA0210	6.55445
	HNDA0212	2.31282
	HNDA0213	2.69398
	HNDA0214	5.98737
	HNDA0215	6.32013
	HNDA0216	5.29155
	HNDA0217	3.82579
	HNDA0218	4.72333
	HNDA0221	1.65843
	HNDA0222	5.08595
	HNDA0223	5.27709
	HNDA0224	4.60951
	HNDA0225	4.90823
	HNDA0227	6.34801
	HNDA0228	4.89027
	HNDA0229	2.67718
	HNDA0230	3.29804
	HNDA0231	4.67462
	HNDA0232	6.51052
	HNDA0233	6.31733
	HNDA0234	3.91817
	HNDA0235	5.90931
	HNDA0236	6.51579
	HNDA0237	1.08812
	HNDA0238	4.4336
	HNDA0239	6.00667
	HNDA0240	3.16039
	HNDA0241	5.65406
	HNDA0242	5.49112
	HNDA0243	3.29337
	HNDA0244	2.41165
	HNDA0245	5.89468
	HNDA0246	2.60216
	HNDA0247	4.2843
	HNDA0248	3.10785
	HNDA0249	2.27818
	HNDA0250	5.29401
	HNDA0251	2.75162
	HNDA0252	4.46555
	HNDA0253	4.89885
	HNDA0255	5.12756
	HNDA0256	3.02547
	HNDA0257	5.88281
	HNDA0258	4.79089
	HNDA0259	4.76431
	HNDA0260	3.86984
	HNDA0261	3.68259
	HNDA0262	2.83557
	HNDA0263	3.70098
	HNDA0264	5.86874
	HNDA0265	5.74792
	HNDA0266	4.49245
	HNDA0267	2.092
	HNDA0268	3.22278
	HNDA0269	4.84575
	HNDA0270	3.43763
	HNDA0271	3.45581
	HNDA0273	3.15422
	HNDA0274	2.09285
	HNDA0275	5.11444
	HNDA0276	4.72845
	HNDA0277	2.58076
	HNDA0278	3.49028
	HNDA0279	5.88281
	HNDA0280	5.55818
	HNDA0281	5.68035
	HNDA0282	1.78098
	HNDA0283	5.6658
	HNDA0284	2.15731
	HNDA0285	5.65654
	HNDA0286	4.51606
	HNDA0287	2.48393
	HNDA0288	3.93975
	HNDA0289	2.886
	HNDA0290	2.22374
	HNDA0291	3.41921
	HNDA0293	3.3772
	HNDA0294	3.70454
	HNDA0295	2.49448
	HNDA0296	4.57252
	HNDA0297	2.53463
	HNDA0298	3.32751
	HNDA0299	4.94496
	HNDA0300	5.29814
	HNDA0301	4.47451
	HNDA0302	2.25344
	HNDA0303	2.45385
	HNDA0304	4.7864
	HNDA0305	3.69581
	HNDA0306	3.00595
	HNDA0307	3.09403
	HNDA0308	0.788913
	HNDA0309	2.2738
	HNDA0310	2.32705
	HNDA0311	4.90685
	HNDA0312	3.51615
	HNDA0313	5.1614
	HNDA0314	3.86084
	HNDA0315	5.28658
	HNDA0316	4.49934
	HNDA0317	1.70685
	HNDA0318	3.51024
	HNDA0319	4.40901
	HNDA0320	4.41104
	HNDA0321	3.34291
	HNDA0322	4.75546
	HNDA0323	2.48642
	HNDA0324	5.23289
	HNDA0325	4.04868
	HNDA0326	5.08357
	HNDA0327	3.23219
	HNDA0328	4.14915
	HNDA0329	3.71687
	HNDA0330	3.55829
	HNDA0331	4.1177
	HNDA0332	3.82289
	HNDA0333	5.22559
	HNDA0334	5.09141
	HNDA0335	5.04901
	HNDA0336	5.34758
	HNDA0337	5.17766
	HNDA0338	3.3671
	HNDA0339	3.40776
	HNDA0340	4.96527
	HNDA0341	3.48832
	HNDA0342	3.38877
	HNDA0343	3.31126
	HNDA0344	3.3865
	HNDA0345	5.83266
	HNDA0347	5.83266
	HNDA0348	5.0028
	HNDA0350	3.89134
	HNDA0351	4.5468
	HNDA0352	5.29896
	HNDA0353	4.72175
	HNDA0354	5.30254
	HNDA0355	5.31062
	HNDA0356	2.24173
	HNDA0357	4.91394
	HNDA0358	4.84594
	HNDA0359	4.98833
	HNDA0360	3.02993
	HNDA0361	3.09973
	HNDA0362	5.43561
	HNDA0363	5.60641
	HNDA0364	5.20595
	HNDA0365	5.22697
	HNDA0366	5.23633
	HNDA0367	5.24475
	HNDA0368	4.1842
	HNDA0369	2.92431
	HNDA0370	3.56837
	HNDA0371	1.04421
	HNDA0372	1.10738
	HNDA0373	3.52434
	HNDA0374	3.43371
	HNDA0375	5.30331
	HNDA0376	5.37305
	HNDA0377	3.7991
	HNDA0378	2.47147
	HNDA0379	4.06072
	HNDA0380	4.80611
	HNDA0382	4.56433
	HNDA0383	3.67843
	HNDA0384	5.34308
	HNDA0385	4.44768
	HNDA0387	5.43561
	HNDA0388	4.76026
	HNDA0389	4.77116
	HNDA0390	4.77252
	HNDA0392	4.34642
	HNDA0393	5.25186
	HNDA0394	4.79184
	HNDA0395	4.89582
	HNDA0396	2.97972
	HNDA0397	4.28685
	HNDA0398	2.45259
	HNDA0399	5.0499
	HNDA0400	4.58723
	HNDA0401	0.726327
	HNDA0402	4.92658
	HNDA0403	2.59388
	HNDA0404	3.66927
	HNDA0405	1.75552
	HNDA0406	2.89892
	HNDA0407	4.46226
	HNDA0408	4.62205
	HNDA0409	4.94498
	HNDA0410	4.31491
	HNDA0411	3.31345
	HNDA0412	2.39525
	HNDA0413	1.6849
	HNDA0414	3.53433
	HNTL0001	6.02915
	HNTL0003	4.81157
	HNTL0004	3.62957
	HNTL0005	4.57867
	HNTL0006	5.41388
	HNTL0008	5.58661
	HNTL0009	5.59816
	HNTL0010	5.114
	HNTL0011	5.86388
	HNTL0012	4.75926
	HNTL0013	5.28028
	HNTL0014	5.35794
	HNTL0015	5.37447
	HNTL0016	5.72726
	HNTL0017	5.92509
	HNTL0018	5.72885
	HNTL0019	5.9403
	HNTL0021	4.99623
	HNTL0022	5.56839
	HNTL0023	6.11648
	HNTL0024	5.08965
	HNTL0025	5.90134
	HNTL0026	5.56801
	HNTL0027	4.49706
	HNTL0028	5.18628
	HNTL0029	5.35569
	HNTL0030	4.91143
	HNTL0031	5.67395
	HNTL0032	4.84843
	HNTL0033	5.8306
	HNTL0034	6.2795
	HNTL0035	0.753329
	HNTL0036	5.47968
	HNTL0037	2.69371
	HNTL0038	5.49539
	HNTL0039	5.64534
	HNTL0040	1.47306
	HNTL0041	6.28798
	HNTL0042	2.63844
	HNTL0043	5.89641
	HNTL0044	4.72605
	HNTL0045	4.74334
	HNTL0046	3.4941
	HNTL0047	2.67337
	HNTL0048	1.25563
	HNTL0049	2.16368
	HNTL0050	4.67312
	HNTL0051	2.72672
	HNTL0052	0.643154
	HNTL0053	4.41018
	HNTL0054	4.87949
	HNTL0055	5.30763
	HNTL0056	1.40519
	HNTL0057	3.32036
	HNTL0058	3.46931
	HNTL0059	4.01647
	HNTL0060	4.5479
	HNTL0061	5.19835
	HNTL0062	4.41467
	HNTL0063	5.67365
	HNTL0064	5.51572
	HNTL0065	5.26796
	HNTL0067	4.75524
	HNTL0068	5.21257
	HNTL0069	4.99401
	HNTL0070	5.46257
	HNTL0071	3.37275
	HNTL0072	4.88772
	HNTL0073	5.60853
	HNTL0074	4.9229
	HNTL0075	5.98802
	HNTL0076	4.68039
	HNTL0077	4.86826
	HNTL0078	3.91692
	HNTL0079	4.76198
	HNTL0080	5.88548
	HNTL0081	4.99251
	HNTL0082	5.60704
	HNTL0083	5.75898
	HNTL0084	4.57784
	HNTL0085	4.63323
	HNTL0086	5.35778
	HNTL0087	5.48278
	HNTL0088	5.67964
	HNTL0089	5.24027
	HNTL0090	3.45359
	HNTL0091	5.28967
	HNTL0092	4.56811
	HNTL0093	4.53293
	HNTL0094	5.42814
	HNTL0095	3.27333
	HNTL0096	4.75261
	HNTL0097	4.60334
	HNTL0098	2.94461
	HNTL0099	2.30388
	HNTL0100	1.87753
	HNTL0101	2.88105
	HNTL0102	3.79114
	HNTL0103	4.10444
	HNTL0104	2.49887
	HNTL0105	4.37248
	HNTL0106	1.99331
	HNTL0107	4.11148
	HNTL0108	4.64367
	HNTL0109	3.13985
	HNTL0110	4.72471
	HNTL0111	3.44746
	HNTL0112	4.28503
	HNTL0113	2.48935
	HNTL0114	2.49246
	HNTL0115	4.55574
	HNTL0116	3.86112
	HNTL0117	2.90592
	HNTL0118	2.87242
	HNTL0119	2.85679
	HNTL0120	1.80401
	HNTL0121	1.90442
	HNTL0122	4.47322
	HNTL0123	4.50396
	HNTL0124	4.72418
	HNTL0125	3.1272
	HNTL0126	4.29677
	HNTL0127	3.09245
	HNTL0128	3.61377
	HNTL0129	2.96533
	HNTL0130	2.08575
	HNTL0131	4.76494
	HNTL0132	3.29871
	HNTL0133	3.77004
	HNTL0134	1.91764
	HNTL0135	2.33674
	HNTL0136	2.76302
	HNTL0137	2.57817
	HNTL0138	3.71141
	HNTL0139	5.01965
	HNTL0140	4.25185
	HNTL0142	2.21439
	HNTL0143	4.36599
	HNTL0144	4.83998
	HNTL0145	4.71611
	HNTL0146	4.37124
	HNTL0147	3.70425
	HNTL0148	2.84708
	HNTL0149	2.54377
	HNTL0150	3.31806
	HNTL0151	3.58131
	HNTL0152	5.34292
	HNTL0153	5.13157
	HNTL0154	5.36888
	HNTL0155	4.16992
	HNTL0156	5.28749
	HNTL0157	5.63221
	HNTL0158	2.47418
	HNTL0159	2.66641
	HNTL0160	5.79209
	HNTL0161	4.46177
	HNTL0162	1.4324
	HNTL0163	2.73049
	HNTL0164	0.360296
	HNTL0166	4.06278
	HNTL0167	5.05298
	HNTL0168	5.63415
	HNTL0169	2.71617
	HNTL0170	2.01733
	HNTL0171	0.954226
	HNTL0172	2.74786
	HNTL0173	1.92489
	HNTL0175	2.02106
	HNTL0176	2.51464
	HNTL0177	1.95642
	HNTL0178	1.95217
	HNTL0179	1.44969
	HNTL0180	1.78763
	HNTL0181	1.48127
	HNTL0182	1.53447
	HNTL0185	0.713399
	HP0001	5.05763
	HP0002	5.98802
	HP0004	5.78668
	HP0005	5.09431
	HP0006	2.125
	HP0007	5.88323
	HP0008	4.73353
	HP0009	5.98802
	HP0010	5.07784
	HP0011	5.7253
	HP0012	5.98578
	HP0013	5.98802
	HP0014	5.91467
	HP0015	5.83383
	HP0016	5.86976
	HP0017	5.55614
	HP0018	5.80614
	HP0019	5.48278
	HP0020	5.98802
	HP0021	4.05314
	HP0022	4.16692
	HP0023	5.98802
	HP0024	5.28069
	HP0025	5.98802
	HP0026	5.9274
	HP0027	4.94311
	HP0028	5.2485
	HP0029	5.93638
	HP0030	5.58084
	HP0031	5.06213
	HP0032	5.93189
	HP0033	5.9768
	HP0034	5.68713
	HP0035	5.98802
	HP0036	5.98802
	HP0037	5.57111
	HP0038	5.45376
	HP0039	3.69542
	HP0040	6.5167
	HP0041	6.2804
	HP0042	6.5167
	HP0044	6.5167
	HP0045	6.4581
	HP0046	3.86963
	HP0047	4.64859
	HP0048	5.63949
	HP0049	3.42596
	HP0050	6.07184
	HP0051	5.04344
	HP0052	5.19362
	HP0053	6.44014
	HP0054	6.07375
	HP0055	6.49307
	HP0056	5.93453
	HP0058	4.53172
	HP0059	5.35341
	HP0060	6.21048
	HP0061	6.35221
	HP0062	6.13536
	HP0063	5.82078
	HP0064	6.47267
	HP0065	5.3093
	HP0066	4.66317
	HP0067	5.61305
	HP0068	6.5167
	HP0069	4.91665
	HP0071	5.27148
	HP0073	6.1652
	HP0074	6.5167
	HP0075	3.8302
	HP0076	5.26692
	HP0077	4.34397
	HP0078	4.40317
	HP0079	2.13614
	HP0080	3.21284
	HP0081	2.19156
	HP0082	4.88744
	HP0083	4.91985
	HP0084	5.76384
	HP0085	3.81004
	HP0086	2.8465
	HP0087	4.13241
	HP0088	4.5365
	HP0089	6.55445
	HP0090	2.40019
	HP0091	2.32972
	HP0092	3.5478
	HP0093	5.01853
	HP0094	4.17484
	HP0095	5.26183
	HP0096	5.1211
	HP0097	3.70783
	HP0098	6.71481
	HP0099	3.78638
	HP0100	5.85728
	HP0101	5.99175
	HP0102	3.83306
	HP0103	1.72263
	HP0104	2.73836
	HP0105	4.81556
	HP0106	6.15162
	HP0107	5.26578
	HP0109	6.4726
	HP0111	3.40739
	HP0112	3.64833
	HP0113	5.76148
	HP0114	5.49605
	HP0115	5.88457
	HP0116	6.40315
	HP0117	6.21652
	HP0118	2.74971
	HP0119	6.02978
	HP0120	5.94712
	HP0121	2.03523
	HP0123	3.08791
	HP0124	2.14081
	HP0125	3.48748
	HP0126	3.75475
	HP0127	6.75586
	HP0128	5.57922
	HP0129	5.84914
	HP0131	4.7477
	HP0132	4.25116
	HP0133	6.86238
	HP0134	5.72129
	HP0135	2.12123
	HP0136	4.49217
	HP0137	5.63018
	HP0138	5.18122
	HP0139	3.65633
	HP0140	3.27677
	HP0141	2.38971
	HP0143	6.09513
	HP0144	5.89105
	HP0145	4.07801
	HP0146	5.56796
	HP0147	3.75644
	HP0148	4.06596
	HP0149	3.83198
	HP0150	5.08361
	HP0151	2.92012
	HP0152	5.11333
	HP0153	2.32291
	HP0154	5.89805
	HP0155	3.55737
	HP0156	6.80623
	HP0157	4.54508
	HP0158	4.83705
	HP0159	4.82802
	HP0160	4.17567
	HP0161	3.95746
	HP0162	4.41154
	HP0163	6.47461
	HP0164	4.44436
	HP0165	6.46609
	HP0166	3.75667
	HP0167	6.64861
	HP0168	5.61947
	HP0169	4.56891
	HP0170	3.64445
	HP0171	2.87316
	HP0172	2.15408
	HP0173	4.49323
	HP0174	3.64029
	HP0177	2.52113
	HP0178	3.87215
	HP0179	0.131213
	HP0180	5.55467
	HP0181	6.59949
	HP0182	4.10854
	HP0183	2.66681
	HP0197	2.64796
	HP0199	4.5764
	HP0200	4.1347
	HP0201	3.93488
	HP0202	5.03371
	HP0203	2.89667
	HP0204	2.69254
	HP0205	2.0761
	HP0206	2.94575
	HP0207	3.60675
	HP0208	3.49156
	HP0209	2.73356
	HP0210	2.21291
	HP0211	2.2388
	HP0212	2.90712
	HP0213	2.27643
	HP0214	2.4318
	HP0215	4.24999
	HP0216	4.21439
	HP0217	5.01673
	HP0218	4.31682
	HP0219	2.4195
	HP0220	3.26952
	HP0221	2.65466
	HP0222	3.71863
	HP0223	2.47869
	HP0224	4.36484
	HP0225	4.97165
	HP0226	3.37791
	HP0227	5.03371
	HP0228	5.03371
	HP0229	4.36824
	HP0230	4.7826
	HP0231	4.44379
	HP0232	3.34832
	HP0233	3.69173
	HP0234	2.65164
	HP0235	5.03371
	HP0236	5.03371
	HP0237	2.28234
	HP0238	2.70604
	HP0239	3.93078
	HP0240	3.17009
	HP0241	3.90458
	HP0242	4.77383
	HP0243	3.54087
	HP0244	4.53528
	HP0245	4.83793
	HP0246	2.27163
	HP0247	3.75397
	HP0248	2.01655
	HP0250	3.6251
	HP0251	3.09504
	HP0252	3.0881
	HP0253	3.43248
	HP0254	4.41912
	HP0255	2.26794
	HP0256	3.11003
	HP0257	3.82698
	HP0258	3.20091
	HP0259	5.03371
	HP0260	2.39723
	HP0261	2.22555
	HP0262	3.31572
	HP0263	3.34068
	HP0264	3.58777
	HP0265	2.52304
	HP0266	4.31209
	HP0267	3.46549
	HP0268	2.88585
	HP0269	2.3
	HP0270	3.36506
	HP0271	4.61036
	HP0272	2.6762
	HP0273	2.81143
	HP0274	3.30155
	HP0275	4.21134
	HP0276	2.04695
	HP0277	2.08839
	HP0278	2.32258
	HP0279	1.05291
	HP0280	4.63026
	HP0282	4.6081
	HP0285	4.72319
	HP0287	4.86737
	HP0290	4.32404
	HP0292	4.42547
	HP0293	4.50542
	HP0294	2.49163
	HP0296	2.87928
	HP0297	4.30055
	HP0300	5.08245
	HP0303	4.01784
	HP0305	3.28529
	QN0001	6.09851
	QN0002	5.43652
	QN0003	4.22606
	QN0004	6.16656
	QN0005	6.06001
	QN0006	6.01639
	QN0007	6.5167
	QN0008	6.5167
	QN0009	4.12948
	QN0010	3.47539
	QN0011	6.5167
	QN0012	6.24905
	QN0013	5.15115
	QN0014	6.3349
	QN0015	4.70577
	QN0016	6.5167
	QN0017	6.48078
	QN0018	6.42596
	QN0019	5.75746
	QN0020	6.5063
	QN0021	6.5167
	QN0022	6.27073
	QN0023	6.5167
	QN0024	6.30627
	QN0025	6.42879
	QN0026	6.5167
	QN0027	6.50914
	QN0028	6.5167
	QN0029	6.5167
	QN0030	5.69648
	QN0031	6.5167
	QN0032	6.43825
	QN0033	6.43919
	QN0034	4.96144
	QN0037	3.51339
	QN0038	6.26622
	QN0039	6.31345
	QN0040	5.20052
	QN0041	2.43551
	QN0042	2.58
	QN0043	6.34845
	QN0044	3.91601
	QN0045	7.93183
	QN0046	9.08807
	QN0047	8.83062
	QN0048	7.55728
	QN0049	8.99186
	QN0050	7.78111
	QN0051	7.53133
	QN0053	6.8986
	QN0054	8.61482
	QN0055	5.33901
	QN0057	8.63842
	QN0058	8.70295
	QN0059	7.67999
	QN0060	7.95596
	QN0061	4.99712
	QN0062	4.98642
	QN0063	6.90312
	QN0064	8.93224
	QN0065	8.84064
	QN0066	8.19289
	QN0067	8.5871
	QN0068	8.0095
	QN0069	7.40918
	QN0070	6.08612
	QN0071	8.33153
	QN0072	7.65394
	QN0073	8.62236
	QN0074	8.4952
	QN0075	8.02468
	QN0076	7.79691
	QN0077	8.46448
	QN0078	8.07807
	QN0079	7.86065
	QN0080	7.06505
	QN0081	8.19277
	QN0082	7.03258
	QN0083	8.17485
	QN0084	5.43524
	QN0085	7.4545
	QN0086	8.6813
	QN0087	7.5682
	QN0088	6.25532
	QN0089	5.99448
	QN0090	3.4337
	QN0091	3.75124
	QN0092	5.80497
	QN0093	3.43426
	QN0094	3.23601
	QN0095	6.59949
	QN0096	5.78752
	QN0097	5.98445
	QN0098	4.39944
	QN0099	6.56482
	QN0100	4.04325
	QN0101	6.29278
	QN0102	5.8254
	QN0103	5.43836
	QN0105	4.40524
	QN0106	4.46594
	QN0107	6.32591
	QN0108	2.76296
	QN0109	5.36213
	QN0151	4.96111
	QN0152	6.48392
	QN0153	6.5119
	QN0154	4.10186
	QN0155	5.09825
	QN0156	4.66737
	QN0158	5.6034
	QN0159	5.62143
	QN0160	4.88335
	QN0161	5.00468
	QN0162	5.23603
	QN0163	4.94719
	QN0164	2.74398
	QN0165	6.12843
	QN0166	5.43842
	QN0167	0.250834
	QN0168	3.90006

## Sheet: China FRR
CHINA FRR SPECIMENS			n= 479
	No	Specimen ID	LAg Mean ODn
	1	GZ-001	3.49573
	2	GZ-002	4.26496
	3	GZ-003	3.93875
	4	GZ-005	4.08974
	5	GZ-006	3.89601
	6	GZ-007	4.42735
	7	GZ-008	2.18803
	8	GZ-009	2.63675
	9	GZ-010	4.70085
	10	GZ-011	3.91168
	11	GZ-012	3.2849
	12	GZ-013	2.80484
	13	GZ-014	3.96011
	14	GZ-015	2.77208
	15	GZ-016	3.90171
	16	GZ-017	3.39174
	17	GZ-018	4.44729
	18	GZ-019	3.27208
	19	GZ-020	3.30057
	20	GZ-021	3.18519
	21	GZ-022	4.01567
	22	GZ-023	4.31197
	23	GZ-024	4.36752
	24	GZ-025	3.0114
	25	GZ-026	2.95726
	26	GZ-027	4.2151
	27	GZ-028	2.36325
	28	GZ-029	3.97009
	29	GZ-030	3.90883
	30	GZ-051	3.57571
	31	GZ-053	4.62519
	32	GZ-054	3.50975
	33	GZ-055	4.64618
	34	GZ-056	4.03148
	35	GZ-057	3.93403
	36	GZ-058	4.02399
	37	GZ-059	4.94753
	38	GZ-060	3.44678
	39	GZ-061	3.36732
	40	GZ-062	4.4093
	41	GZ-063	4.31634
	42	GZ-082	4.1964
	43	GZ-083	4.89805
	44	GZ-084	3.78111
	45	GZ-086	3.73387
	46	GZ-087	1.31475
	47	GZ-088	4.16613
	48	GZ-089	3.69032
	49	GZ-090	4.85323
	50	GZ-112	5.20484
	51	GZ-114	3.7
	52	GZ-115	5.11129
	53	GZ-116	4.73548
	54	GZ-117	3.9629
	55	GZ-118	2.81452
	56	GZ-119	3.72742
	57	GZ-120	2.95323
	58	GZ-121	4.98226
	59	GZ-122	4.17258
	60	GZ-123	1.08276
	61	GZ-124	3.42581
	62	GZ-125	5.21774
	63	GZ-126	5.06129
	64	GZ-127	3.97112
	65	GZ-128	3.79061
	66	GZ-129	3.35981
	67	GZ-130	3.70878
	68	GZ-131	3.65704
	69	GZ-132	3.97112
	70	GZ-133	3.88568
	71	GZ-134	3.97112
	72	GZ-135	3.83514
	73	GZ-136	3.53069
	74	GZ-137	3.97112
	75	GZ-138	3.63418
	76	GZ-139	3.97112
	77	GZ-140	3.96631
	78	GZ-141	3.97473
	79	GZ-142	3.9302
	80	GZ-143	3.97112
	81	GZ-144	3.85921
	82	GZ-145	3.76534
	83	GZ-146	3.92659
	84	GZ-147	3.86161
	85	GZ-148	3.95066
	86	GZ-149	3.31288
	87	GZ-150	3.66306
	88	GZ-151	3.78941
	89	GZ-152	2.91697
	90	GZ-153	3.7148
	91	GZ-154	3.72804
	92	GZ-155	3.64741
	93	GZ-156	3.11913
	94	GZ-157	3.44284
	95	GZ-158	3.97112
	96	GZ-159	4.01083
	97	GZ-161	3.90132
	98	GZ-162	1.32088
	99	GZ-163	3.64741
	100	GZ-164	3.70878
	101	GZ-165	3.97112
	102	GZ-166	3.97112
	103	GZ-167	3.97112
	104	GZ-168	3.86643
	105	GZ-169	4.80124
	106	GZ-170	5.00311
	107	GZ-171	3.6677
	108	GZ-173	4.50932
	109	GZ-174	4.57298
	110	GZ-175	5.07919
	111	GZ-176	3.92857
	112	GZ-177	4.09161
	113	GZ-178	4.9472
	114	GZ-179	4.27484
	115	GZ-180	5.18478
	116	GZ-181	4.71273
	117	GZ-182	3.25621
	118	GZ-183	1.18897
	119	GZ-184	3.33851
	120	GZ-185	0.48
	121	GZ-186	3.92236
	122	GZ-187	3.94099
	123	GZ-188	4.55901
	124	GZ-189	1.67139
	125	GZ-190	2.98292
	126	GZ-191	5.0823
	127	GZ-192	4.15217
	128	GZ-193	3.36646
	129	GZ-194	5.12422
	130	GZ-195	3.2205
	131	GZ-196	3.28416
	132	GZ-197	4.42702
	133	GZ-198	3.11491
	134	GZ-199	1.29639
	135	GZ-200	4.44565
	136	GZ-201	1.9549
	137	GZ-202	4.12422
	138	GZ-203	2.80435
	139	GZ-204	4.95342
	140	GZ-205	4.03106
	141	GZ-206	5.12422
	142	GZ-207	1.39304
	143	GZ-208	4.88354
	144	GZ-209	4.38509
	145	GZ-210	4.9472
	146	GZ-211	4.35513
	147	GZ-212	4.70877
	148	GZ-213	3.474
	149	GZ-214	4.51709
	150	GZ-215	1.04639
	151	GZ-216	1.02069
	152	GZ-217	4.59435
	153	GZ-218	2.46657
	154	GZ-219	4.6315
	155	GZ-220	3.93462
	156	GZ-221	3.18128
	157	GZ-231	3.36404
	158	GZ-233	4.18425
	159	GZ-234	3.21397
	160	GZ-235	3.86181
	161	GZ-236	4.55572
	162	GZ-238	3.78752
	163	GZ-239	4.92273
	164	GZ-240	4.0416
	165	GZ-241	4.43091
	166	GZ-242	3.49034
	167	GZ-243	3.60475
	168	GZ-245	4.60327
	169	GZ-246	4.6523
	170	GZ-247	3.88559
	171	GZ-249	3.29718
	172	GZ-250	3.89153
	173	GZ-252	4.39227
	174	GZ-253	4.67419
	175	GZ-254	2.0129
	176	GZ-255	4.44032
	177	GZ-256	3.41129
	178	GZ-257	4.97097
	179	GZ-258	1.32276
	180	GZ-259	4.09839
	181	GZ-260	4.6
	182	GZ-261	5.20645
	183	GZ-262	4.27742
	184	GZ-263	5.32258
	185	GZ-264	2.63871
	186	GZ-265	3.69677
	187	GZ-266	3.85645
	188	GZ-267	2.83871
	189	GZ-268	5.32258
	190	GZ-269	3.86613
	191	GZ-270	3.81129
	192	GZ-272	3.55161
	193	GZ-273	2.63387
	194	GZ-274	5.01613
	195	GZ-275	5.13548
	196	GZ-276	2.94839
	197	GZ-277	3.83065
	198	GZ-278	2.83387
	199	GZ-279	4.20968
	200	GZ-280	5.20161
	201	GZ-281	4.63065
	202	GZ-282	3.74194
	203	GZ-283	5.15323
	204	GZ-284	4.41935
	205	GZ-285	4.80645
	206	GZ-286	4.96452
	207	GZ-287	4.82903
	208	GZ-288	4.76935
	209	GZ-290	2.91935
	210	GZ-293	3.80323
	211	GZ-294	4.50968
	212	GZ-295	4.39802
	213	GZ-297	3.41785
	214	GZ-298	3.94334
	215	GZ-299	4.45326
	216	GZ-300	4.63456
	217	GZ-301	4.05524
	218	GZ-302	3.3881
	219	GZ-303	4.42635
	220	GZ-305	3.41926
	221	GZ-306	3.71813
	222	GZ-307	3.96317
	223	YN-001	3.5
	224	YN-002	4.90032
	225	YN-003	4.5443
	226	YN-004	4.27373
	227	YN-005	5.15665
	228	YN-006	5.22152
	229	YN-007	4.93354
	230	YN-008	5.15981
	231	YN-009	3.89873
	232	YN-010	5.20253
	233	YN-011	5.22152
	234	YN-012	3.4557
	235	YN-013	4.55222
	236	YN-014	4.87342
	237	YN-015	5.1962
	238	YN-016	5.22152
	239	YN-017	4.59335
	240	YN-018	5.22152
	241	YN-019	4.96994
	242	YN-020	3.29747
	243	YN-021	4.84968
	244	YN-022	4.92247
	245	YN-023	4.9019
	246	YN-024	4.81646
	247	YN-025	5.09177
	248	YN-026	5.12658
	249	YN-027	4.74525
	250	YN-028	3.61867
	251	YN-029	5.17722
	252	YN-030	4.11392
	253	YN-031	4.03639
	254	YN-032	4.93038
	255	YN-033	5.0538
	256	YN-034	4.63449
	257	YN-035	3.72468
	258	YN-036	5.22152
	259	YN-037	4.80854
	260	YN-038	5.06487
	261	YN-039	5.02215
	262	YN-040	5.21203
	263	YN-041	4.86551
	264	YN-042	4.13291
	265	YN-043	5.00479
	266	YN-044	5.11182
	267	YN-045	3.68051
	268	YN-046	3.76518
	269	YN-047	5.16134
	270	YN-048	4.40096
	271	YN-049	4.91374
	272	YN-050	3.35942
	273	YN-051	4.64537
	274	YN-052	4.76997
	275	YN-053	4.51597
	276	YN-054	4.92971
	277	YN-055	2.4393
	278	YN-056	5.27157
	279	YN-057	4.66933
	280	YN-058	4.91534
	281	YN-059	5.20128
	282	YN-060	5.03355
	283	YN-061	5.27157
	284	YN-062	5.02556
	285	YN-063	3.52236
	286	YN-064	5.05431
	287	YN-065	4.19489
	288	YN-066	5.04473
	289	YN-067	5.07827
	290	YN-068	3.45367
	291	YN-069	5.03355
	292	YN-070	4.89936
	293	YN-071	3.31629
	294	YN-072	5.27157
	295	YN-073	5.27157
	296	YN-074	5.10224
	297	YN-075	4.96006
	298	YN-076	4.92173
	299	YN-077	5.19968
	300	YN-078	2.42173
	301	YN-079	4.78435
	302	YN-080	3.36262
	303	YN-081	4.66294
	304	YN-082	4.22045
	305	YN-083	4.71086
	306	YN-084	1.4314
	307	YN-085	4.84808
	308	YN-086	4.80088
	309	YN-087	4.49853
	310	YN-088	4.89971
	311	YN-089	4.19174
	312	YN-090	3.63717
	313	YN-091	3.75959
	314	YN-092	4.67552
	315	YN-093	4.86726
	316	YN-094	4.46313
	317	YN-095	4.89233
	318	YN-096	4.11357
	319	YN-097	2.9174
	320	YN-098	4.12832
	321	YN-099	4.86726
	322	YN-100	4.87611
	323	YN-101	4.64897
	324	YN-102	3.13864
	325	YN-103	4.05162
	326	YN-104	3.9882
	327	YN-105	4.86726
	328	YN-106	4.86726
	329	YN-107	3.44395
	330	YN-108	4.4705
	331	YN-109	4.64307
	332	YN-110	4.27581
	333	YN-111	4.81711
	334	YN-112	4.11947
	335	YN-113	4.42183
	336	YN-114	4.28024
	337	YN-115	4.86726
	338	YN-116	4.86726
	339	YN-117	3.81563
	340	YN-118	3.0177
	341	YN-119	3.79794
	342	YN-120	4.14602
	343	YN-121	4.9115
	344	YN-122	4.27729
	345	YN-123	3.95723
	346	YN-124	4.45428
	347	YN-125	4.58555
	348	YN-126	4.33038
	349	YN-127	4.37568
	350	YN-128	3.3306
	351	YN-129	4.29098
	352	YN-130	4.51776
	353	YN-132	4.55328
	354	YN-133	3.18033
	355	YN-134	4.5082
	356	YN-135	4.15984
	357	YN-136	4.38798
	358	YN-137	4.5082
	359	YN-138	2.98087
	360	YN-139	4.55601
	361	YN-140	4.5082
	362	YN-141	3.81967
	363	YN-142	4.24044
	364	YN-143	4.42623
	365	YN-144	3.9071
	366	YN-145	3.30601
	367	YN-146	3.19399
	368	YN-147	2.21995
	369	YN-148	3.30191
	370	YN-149	3.3306
	371	YN-150	4.5082
	372	YN-151	4.39071
	373	YN-153	3.95902
	374	YN-154	4.5082
	375	YN-155	4.5082
	376	YN-156	4.38798
	377	YN-157	3.89754
	378	YN-158	3.91393
	379	YN-159	3.18443
	380	YN-160	3.7459
	381	YN-161	3.76913
	382	YN-162	1.76883
	383	YN-163	3.49317
	384	YN-164	3.65164
	385	YN-165	4.05055
	386	YN-166	4.34563
	387	YN-167	4.5082
	388	YN-168	3.64617
	389	YN-170	3.44509
	390	YN-171	3.32514
	391	YN-172	4.48121
	392	YN-173	4.64451
	393	YN-174	3.46532
	394	YN-175	4.47977
	395	YN-176	4.69075
	396	YN-177	4.82081
	397	YN-178	4.51734
	398	YN-179	3.32514
	399	YN-180	4.54769
	400	YN-181	3.13873
	401	YN-182	4.12572
	402	YN-183	4.71965
	403	YN-184	4.6315
	404	YN-185	4.46532
	405	YN-186	4.11416
	406	YN-187	3.64306
	407	YN-188	3.73266
	408	YN-189	2.89162
	409	YN-190	3.35405
	410	YN-191	2.81358
	411	YN-192	4.35694
	412	YN-193	4.76879
	413	YN-194	3.89595
	414	YN-195	4.76879
	415	YN-196	2.56214
	416	YN-197	4.54046
	417	YN-198	4.08382
	418	YN-199	4.76879
	419	YN-200	4.67197
	420	YN-201	4.31792
	421	YN-202	4.41763
	422	YN-203	4.50145
	423	YN-204	4.70954
	424	YN-205	4.76879
	425	YN-206	4.60116
	426	YN-207	4.65607
	427	YN-208	4.65318
	428	YN-209	2.82803
	429	YN-210	4.18497
	430	YN-211	4.90342
	431	YN-212	4.64785
	432	YN-213	4.51857
	433	YN-214	4.48588
	434	YN-215	4.57801
	435	YN-216	4.90342
	436	YN-217	4.90342
	437	YN-218	4.72363
	438	YN-219	3.45022
	439	YN-220	3.21991
	440	YN-221	2.49777
	441	YN-222	3.92125
	442	YN-223	4.01932
	443	YN-224	3.32838
	444	YN-225	4.89599
	445	YN-226	4.58247
	446	YN-227	4.80089
	447	YN-228	4.53343
	448	YN-229	2.38782
	449	YN-230	4.41902
	450	YN-231	4.1679
	451	YN-232	4.57504
	452	YN-233	3.64339
	453	YN-234	4.76374
	454	YN-235	3.01783
	455	YN-236	3.50669
	456	YN-237	3.89153
	457	YN-238	4.45617
	458	YN-239	4.86478
	459	YN-240	3.85587
	460	YN-241	3.87073
	461	YN-242	3.82169
	462	YN-243	4.90342
	463	YN-244	4.12184
	464	YN-245	3.76077
	465	YN-246	4.39822
	466	YN-247	3.95988
	467	YN-248	4.24368
	468	YN-249	3.57949
	469	YN-250	4.02377
	470	YN-251	4.8841
	471	YN-252	4.35661
	472	YN-253	3.40519
	473	YN-254	2.70909
	474	YN-255	3.41169
	475	YN-256	4.28571
	476	YN-257	4.18961
	477	YN-258	3.83506
	478	YN-259	2.0092
	479	YN-260	4.28571
